# Supplementary material for: Parallel evolution of a splicing program controlling neuronal excitability in flies and mammals
Source: Sci Adv. 2022 Jan 28;8(4):eabk0445. doi: 10.1126/sciadv.abk0445 (PMC8797185; doi:10.1126/sciadv.abk0445)
Supplement: Supplementary file 2 — Tables S1 to S5 [file sciadv.abk0445_tables_s1_to_s5.zip]

Archive with 5 entries (5 files):
- sciadv.abk0445_table_s1.xlsx
- sciadv.abk0445_table_s2.xlsx
- sciadv.abk0445_table_s3.xlsx
- sciadv.abk0445_table_s4.xlsx
- sciadv.abk0445_table_s5.xlsx
