# Supplementary material for: Parallel evolution of a splicing program controlling neuronal excitability in flies and mammals
Source: Sci Adv. 2022 Jan 28;8(4):eabk0445. doi: 10.1126/sciadv.abk0445 (PMC8797185; doi:10.1126/sciadv.abk0445)
Supplement: Supplementary file 2 — Tables S1 to S5 [file sciadv.abk0445_tables_s1_to_s5.zip › sciadv.abk0445_table_s2.xlsx]

## Sheet: Dmel
GENE	EVENT	COORD	LENGTH	FullCO	COMPLEX	GROUP
Lar	DmeEX0004913	chr2L:19702327-19702350	24	chr2L:19702025+19702034,19702146+19702327-19702350,19714889	S	eMICdep
klar	DmeEX0008335	chr3L:444490-444519	30	chr3L:444601,444490-444519,444376	S	eMICdep
osp	DmeEX0008953	chr2L:14639743-14639769	27	chr2L:14688466,14639743-14639769,14636159	S	eMICdep
sax	DmeEX0009341	chr2R:7807316-7807351	36	chr2R:7807201,7807316-7807351,7807569	S	eMICdep
Ptp10D	DmeEX0005862	chrX:11672030-11672047	18	chrX:11671814,11672030-11672047,11672250	S	eMICdep
Mbs	DmeEX0005065	chr3L:16063543-16063737	195	chr3L:16063173,16063299+16063543-16063737,16063886	S	eMICdep
Itp-r83A	DmeEX0004837	chr3R:5531414-5531440	27	chr3R:5531343,5531414-5531440,5531660	S	eMICdep
RyR	DmeEX0006265	chr2R:8883472-8883492	21	chr2R:8883399,8883472-8883492,8883622	S	eMICdep
mtd	DmeEX0008705	chr3R:5293630-5293761	132	chr3R:5294062,5293630-5293761,5293370	S	eMICdep
Nf1	DmeEX0005345	chr3R:25992400-25992489	90	chr3R:25991845,25992400-25992489,25992808	S	eMICdep
spen	DmeEX0009654	chr2L:199903-199983	81	chr2L:199743,199903-199983,200120	S	eMICdep
CG6455	DmeEX0002966	chr3R:22020702-22020722	21	chr3R:22020825,22020702-22020722,22020608	S	eMICdep
Su(z)12	DmeEX0006603	chr3L:19919359-19919520	162	chr3L:19920154,19919359-19919520,19919290	S	eMICdep
CG32809	DmeEX0001836	chrX:1680065-1680108	44	chrX:1681400,1680065-1680108,1677317	S	eMICdep
prominin-like	DmeEX0009138	chr3L:3117346-3117405	60	chr3L:3117834,3117346-3117405+3117768,3117256	S	eMICdep
drpr	DmeEX0007788	chr3L:1716675-1716707	33	chr3L:1716797,1716675-1716707,1716556	S	eMICdep
CG4587	DmeEX0002737	chr2L:15649699-15649731	33	chr2L:15650173,15649699-15649731,15649518	S	eMICdep
Rab3-GEF	DmeEX0005938	chrX:15096863-15096895	33	chrX:15095213,15096863-15096895,15097456	S	eMICdep
Rab3-GEF	DmeEX0005939	chrX:15099249-15099299	51	chrX:15099037,15099249-15099299,15099813	S	eMICdep
CG10283	DmeEX0000445	chr2L:18474903-18474956	54	chr2L:18475154,18474903-18474956,18474582	S	eMICdep
CG1399	DmeEX0000876	chr2R:7684722-7684763	42	chr2R:7684974,7684722-7684763,7684300	S	eMICdep
CG11883	DmeEX0000637	chr2R:10637524-10637728	205	chr2R:10619999,10637521+10637524-10637728,10637956	S	eMICdep
CG5726	DmeEX0002883	chr2R:18177369-18177400	32	chr2R:18177580,18177369-18177400+18177498,18177064	S	eMICdep
EndoB	DmeEX0004286	chr2R:19309663-19309698	36	chr2R:19309816,19309663-19309698,19309583	S	eMICdep
slik	DmeEX0009567	chr2R:24399850-24399891	42	chr2R:24400200,24399846+24399850-24399891,24399183	S	eMICdep
CG7971	DmeEX0003159	chr3L:1660197-1660226	30	chr3L:1661109,1660197-1660226,1659990	S	eMICdep
CG33275	DmeEX0001909	chr3L:7637601-7637621	21	chr3L:7637480,7637601-7637621,7637688	S	eMICdep
CG8177	DmeEX0003205	chr3L:9780407-9780433	27	chr3L:9780208+9780252,9780407-9780433,9780536	S	eMICdep
CG5946	DmeEX0002910	chr3L:11817389-11817652	264	chr3L:11818088,11817389-11817652,11817316	S	eMICdep
CG2519	DmeEX0001383	chr3R:5545671-5545742	72	chr3R:5545925+5546193,5545671-5545742,5545068	S	eMICdep
CG2943	DmeEX0001409	chr3R:7905691-7905711	21	chr3R:7905785,7905691-7905711,7905385	S	eMICdep
CG8516	DmeEX0003246	chr3R:9796054-9796137	84	chr3R:9795861,9796054-9796137,9796243	S	eMICdep
Task6	DmeEX0006695	chr3R:13669017-13669049	33	chr3R:13669536,13669017-13669049,13668834	S	eMICdep
unc79	DmeEX0010029	chr3R:19241654-19241710	57	chr3R:19242525,19241654-19241710,19240838	S	eMICdep
CG5521	DmeEX0002860	chr3R:26970327-26970344	18	chr3R:26969795,26970327-26970344,26970652	S	eMICdep
CG5514	DmeEX0002858	chr3R:27942435-27942483	49	chr3R:27942133,27942435-27942483,27942585+27942588	S	eMICdep
CG1646	DmeEX0001123	chr3R:28814190-28814838	649	chr3R:28814006,28814190-28814838,28815148	S	eMICdep
Best1	DmeEX0000340	chr3R:10163033-10163077	45	chr3R:10163199,10163033-10163077,10162310	S	eMICdep
metro	DmeEX0008605	chr2R:11229004-11229033	30	chr2R:11229411,11229004-11229033,11228676	S	eMICdep
Asap	DmeEX0000248	chr2R:8115978-8116025	48	chr2R:8116132,8115978-8116025,8115715	S	eMICdep
CG32103	DmeEX0001718	chr3L:12411694-12411738	45	chr3L:12412011,12411694-12411738,12405160	S	eMICdep
Sec16	DmeEX0006384	chrX:12605803-12606153	351	chrX:12605388,12605803-12606153,12607698	S	eMICdep
CG34126	DmeEX0001970	chr2L:4985733-4985762	30	chr2L:4985424,4985733-4985762,4985862	S	eMICdep
CG34355	DmeEX0002015	chr3R:23847680-23847700	21	chr3R:23847553,23847680-23847700,23847786	S	eMICdep
CG34408	DmeEX0002072	chrX:10221659-10221688	30	chrX:10221582,10221659-10221688,10221866	S	eMICdep
CG34408	DmeEX0002074	chrX:10226972-10226989	18	chrX:10226655,10226972-10226989,10227349+10227403+10227412	S	eMICdep
beta-Spec	DmeEX0007225	chrX:17668107-17668157	51	chrX:17667738,17667933+17668107-17668157,17668276	S	eMICdep
Camta	DmeEX0003698	chr2R:9477219-9477246	28	chr2R:9477137,9477219-9477246,9477374	S	eMICdep
kug	DmeEX0008375	chr3L:20023953-20023982	30	chr3L:20023639,20023953-20023982,20024156	S	eMICdep
Dhc64C	DmeEX0004032	chr3L:4816705-4816731	27	chr3L:4816987,4816705-4816731,4816645	S	eMICdep
Dhc64C	DmeEX0004033	chr3L:4821428-4821466	39	chr3L:4821864,4821428-4821466,4821266	S	eMICdep
Ect4	DmeEX0004233	chr3L:8096971-8097172	202	chr3L:8093337,8096971-8097172,8098346	S	eMICdep
CG43143	DmeEX0002522	chr3R:10299011-10299058	48	chr3R:10298591,10299002+10299011-10299058,10299634	S	eMICdep
Fas1	DmeEX0004345	chr3R:16636775-16636810	36	chr3R:16636576,16636775-16636810,16636986	S	eMICdep
scrib	DmeEX0009376	chr3R:26579439-26579468	30	chr3R:26579281,26579439-26579468,26579644	S	eMICdep
CG43427	DmeEX0002559	chr3R:4710616-4710720	105	chr3R:4710352+4710376,4710616-4710720+4710763,4710898	S	eMICdep
sick	DmeEX0009502	chr2L:19926621-19926647	27	chr2L:19926512,19926621-19926647,19928623	S	eMICdep
para	DmeEX0009014	chrX:16518805-16518837	33	chrX:16521623+16521626,16518805-16518837,16514184	S	eMICdep
spg	DmeEX0009658	chr3R:28866153-28866170	18	chr3R:28866038,28866153-28866170,28866317	S	eMICdep
Ca-alpha1T	DmeEX0003611	chrX:6125952-6125975	24	chrX:6126245,6125952-6125975,6125095	S	eMICdep
Src42A	DmeEX0006556	chr2R:6009798-6009824	27	chr2R:6009501,6009798-6009824,6010379	S	eMICdep
rg	DmeEX0009251	chrX:5239426-5240382	957	chrX:5238267,5239426-5240382,5243377	S	eMICdep
Ptp4E	DmeEX0005867	chrX:4953725-4953807	83	chrX:4953621,4953725-4953807,4954117+4954135	C2	eMICdep
mew	DmeEX0008611	chrX:13223826-13223852	27	chrX:13224984,13223826-13223852,13220146	S	eMICdep
jar	DmeEX0008260	chr3R:24254404-24254448	45	chr3R:24254634,24254404-24254448,24254124	S	eMICdep
Moe	DmeEX0005186	chrX:8876033-8876059	27	chrX:8876573,8876033-8876059,8875860	C1	eMICdep
Sap47	DmeEX0006349	chr3R:15956865-15957176	312	chr3R:15955205,15956865-15957176,15959320	C3	eMICdep
shot	DmeEX0009488	chr2R:13870840-13870911	72	chr2R:13871294,13870840-13870911,13870696	S	eMICdep
CASK	DmeEX0000395	chr3R:21790709-21790738	30	chr3R:21791531,21790709-21790738,21789760	S	eMICdep
sda	DmeEX0009400	chr3R:26926396-26926431	36	chr3R:26925261,26926396-26926431,26938445	C1	eMICdep
Khc-73	DmeEX0004875	chr2R:15521080-15521100	21	chr2R:15521842,15521080-15521100,15520336	C2	eMICdep
Khc-73	DmeEX0004876	chr2R:15520417-15520479	63	chr2R:15521842,15520417-15520479,15520336	C1	eMICdep
Sec31	DmeEX0006387	chr2R:8895787-8895843	57	chr2R:8895644,8895787-8895843,8895951+8895954	S	eMICdep
tou	DmeEX0009885	chr2R:11587538-11587582	45	chr2R:11587646,11587531+11587538-11587582,11587131+11587138	C1	eMICdep
CG7971	DmeEX0003161	chr3L:1659254-1659362	109	chr3L:1659846,1659254-1659362,1658590	C1	eMICdep
CG7971	DmeEX0003162	chr3L:1658916-1658945	30	chr3L:1659846,1658916-1658945,1658590	C1	eMICdep
CG5621	DmeEX0002869	chr3R:20907212-20907361	150	chr3R:20907153,20907212-20907361,20907933	C3	eMICdep
CG6454	DmeEX0002964	chr3R:24352625-24352651	27	chr3R:24352351,24352625-24352651,24353184	S	eMICdep
RIC-3	DmeEX0005917	chr2R:21021501-21021521	21	chr2R:21021317,21021501-21021521,21023065	C2	eMICdep
CG33143	DmeEX0001879	chr2R:22631514-22631561	48	chr2R:22628557,22631514-22631561,22631631	C1	eMICdep
Caps	DmeEX0003723	chr4:1254006-1254212	207	chr4:1250883,1254006-1254212,1255842	S	eMICdep
crb	DmeEX0007544	chr3R:24307013-24307141	129	chr3R:24306883,24307013-24307141,24308196	C3	eMICdep
rhea	DmeEX0009270	chr3L:8563882-8563907	26	chr3L:8563634,8563882-8563907,8563979	S	eMICdep
Unc-115b	DmeEX0006956	chr3R:9687936-9688042	107	chr3R:9688714,9687936-9688042,9687767	C3	eMICdep
rdgA	DmeEX0009223	chrX:9023275-9023326	52	chrX:9022239,9023275-9023326,9024261	C2	eMICdep
rdgA	DmeEX0009224	chrX:9023742-9023795	54	chrX:9022239,9023742-9023795,9024261	C3	eMICdep
CG43066	DmeEX0002502	chr2R:18522973-18523041	69	chr2R:18522720,18522973-18523041,18524233	C2	eMICdep
CG43066	DmeEX0002503	chr2R:18523200-18523707	508	chr2R:18522720,18523194+18523200-18523707,18524233	C2	eMICdep
CG43340	DmeEX0002538	chr2R:7640832-7646426	5595	chr2R:7640617,7640832-7646426+7646713,7648297	C3	eMICdep
nwk	DmeEX0008914	chr3L:9142573-9142605	33	chr3L:9141843,9142573-9142605,9143298	C1	eMICdep
Sema-2b	DmeEX0006417	chr2R:16429331-16429462	132	chr2R:16428822,16429331-16429462,16429579	S	eMICdep
Piezo	DmeEX0005737	chr2L:8175176-8175397	222	chr2L:8174698,8175176-8175397,8176573	C2	eMICdep
Trpm	DmeEX0006855	chr2R:15273326-15273388	63	chr2R:15274539,15273326-15273388,15272608	C2	eMICdep
sno	DmeEX0009625	chrX:13202740-13203057	318	chrX:13203710,13202740-13203057,13200904	S	eMICdep
kis	DmeEX0008324	chr2L:229930-229977	48	chr2L:230538,229930-229977,229382	C2	eMICdep
Esyt2	DmeEX0004315	chr3R:24553995-24554080	86	chr3R:24552656,24553995-24554080,24554356	C3	eMICdep
Aats-val	DmeEX0000098	chr2R:13200889-13200906	18	chr2R:13200824,13200889-13200906,13200998	S	eMICdep
jub	DmeEX0008276	chrX:13828224-13828253	30	chrX:13828642,13828224-13828253,13827719	S	eMICdep
Tsp26A	DmeEX0006883	chr2L:6001159-6001269	111	chr2L:6001083,6001159-6001269,6001669	C3	eMICdep
CG4091	DmeEX0002210	chr2R:23700801-23700869	69	chr2R:23701116,23700801-23700869,23700590	C3	eMICdep
Jupiter	DmeEX0004851	chr3R:11591995-11592012	18	chr3R:11592367,11591995-11592012,11591307	C2	eMICdep
Atac3	DmeEX0000271	chr3L:326704-326724	21	chr3L:326867,326704-326724,326539	S	eMICdep
stmA	DmeEX0009743	chr2R:8731922-8731963	42	chr2R:8732160,8731922-8731963,8731811	S	eMICdep
Ca-beta	DmeEX0003618	chr2L:11162262-11162525	264	chr2L:11162984,11162262-11162525,11161834	C3	eMICdep
didum	DmeEX0007613	chr2R:7503172-7503195	24	chr2R:7503028,7503172-7503195,7503649	S	eMICdep
RasGAP1	DmeEX0005969	chr3L:9842828-9842833	6	chr3L:9843232,9842828-9842833,9842663	MIC	eMICdep
Spn	DmeEX0006538	chr3L:2512149-2512157	9	chr3L:2512295,2512149-2512157,2511763+2511931	MIC	eMICdep
RyR	DmeEX0006264	chr2R:8866346-8866357	12	chr2R:8866059,8866346-8866357,8867004	MIC	eMICdep
TfIIA-L	DmeEX0006748	chr3R:27255016-27255024	9	chr3R:27254728,27255016-27255024,27255090	MIC	eMICdep
Fer2LCH	DmeEX0004371	chr3R:30389437-30389442	6	chr3R:30389328,30389437-30389442,30389697	MIC	eMICdep
X11L	DmeEX0007022	chrX:17603974-17603979	6	chrX:17603835,17603974-17603979,17604071	MIC	eMICdep
l(1)G0289	DmeEX0008407	chrX:10357995-10358003	9	chrX:10358086,10357995-10358003,10357813	MIC	eMICdep
Vha100-1	DmeEX0006980	chr3R:29136905-29136910	6	chr3R:29136699,29136905-29136910,29137076	MIC	eMICdep
Marf	DmeEX0005060	chrX:6368332-6368343	12	chrX:6368057,6368332-6368343,6368526	MIC	eMICdep
frj	DmeEX0007996	chr2L:6458087-6458095	9	chr2L:6457916,6458087-6458095,6458171	MIC	eMICdep
CG4495	DmeEX0002678	chr2L:7184386-7184394	9	chr2L:7184203,7184386-7184394,7184615	MIC	eMICdep
CG8475	DmeEX0003241	chr2L:8194045-8194059	15	chr2L:8195021,8194045-8194059,8193229	MIC	eMICdep
CG5174	DmeEX0002824	chr2R:18423869-18423871	3	chr2R:18421553+18423723+18423735,18423869-18423871,18423969+18424127	MIC	eMICdep
CG3511	DmeEX0002099	chr2R:24573752-24573757	6	chr2R:24573670,24573752-24573757,24573816	MIC	eMICdep
GAPsec	DmeEX0004451	chr3L:8622992-8622994	3	chr3L:8623077,8622992-8622994+8622997,8622934	MIC	eMICdep
CG10738	DmeEX0000511	chr3L:13462102-13462107	6	chr3L:13462018,13462102-13462107,13462203	MIC	eMICdep
RhoGDI	DmeEX0006088	chr3L:19931907-19931912	6	chr3L:19931377,19931907-19931912,19931982	MIC	eMICdep
CD98hc	DmeEX0000409	chr3R:7975054-7975059	6	chr3R:7975137,7975054-7975059,7974865	MIC	eMICdep
CG6621	DmeEX0002980	chr3R:10891000-10891011	12	chr3R:10891094,10891000-10891011,10890845	MIC	eMICdep
SIDL	DmeEX0006282	chr3R:15215243-15215248	6	chr3R:15215339,15215243-15215248,15215090	MIC	eMICdep
ema	DmeEX0007880	chr3R:16439448-16439450	3	chr3R:16439613,16439448-16439450,16439173+16439357	MIC	eMICdep
Myo95E	DmeEX0005244	chr3R:24159391-24159404	14	chr3R:24159476+24159492,24159391-24159404,24159326	MIC	eMICdep
cpx	DmeEX0007540	chr3R:4288081-4288083	3	chr3R:4284406,4288072+4288081-4288083,4295120+4295129	MIC	eMICdep
CG33203	DmeEX0001896	chr3R:28872427-28872435	9	chr3R:28872520,28872427-28872435,28872292	MIC	eMICdep
mim	DmeEX0008631	chr2R:6934349-6934360	12	chr2R:6934806,6934349-6934360+6934363,6934180	MIC	eMICdep
CG34357	DmeEX0002021	chr3R:4494609-4494620	12	chr3R:4494935,4494609-4494620,4494547	MIC	eMICdep
shrb	DmeEX0009492	chr2R:9143393-9143395	3	chr2R:9143620,9143393-9143395,9143236	MIC	eMICdep
CG42268	DmeEX0002270	chr3L:9735672-9735680	9	chr3L:9735971+9736928+9737129,9735672-9735680,9735289	MIC	eMICdep
nrm	DmeEX0008868	chr3L:23021906-23021917	12	chr3L:23020842+23021708,23021906-23021917,23024029	MIC	eMICdep
Pak	DmeEX0005627	chr3R:6355999-6356010	12	chr3R:6355420,6355999-6356010,6356433	MIC	eMICdep
kst	DmeEX6014461	chr3L:3367153-3367215	63	chr3L:3366310,3367153-3367215,3367515	ANN	eMICdep
Nhe3	DmeEX0005374	chr2L:6680671-6680706	36	chr2L:6680947,6680671-6680706,6680542	ANN	eMICdep
AP-1gamma	DmeEX0000073	chrX:9112750-9112767	18	chrX:9112239,9112750-9112767,9113643	ANN	eMICdep
CG4678	DmeEX6002931	chrX:16709240-16709281	42	chrX:16708738,16709240-16709281,16709374	ANN	eMICdep
CG13325	DmeEX6010463	chr2R:13123495-13123858	364	chr2R:13123431,13123495-13123858,13123910	ANN	eMICdep
CG10616	DmeEX6016378	chr3L:12472926-12472973	48	chr3L:12472832,12472926-12472973,12473185	ANN	eMICdep
CG2747	DmeEX6019051	chr3R:8017440-8017460	21	chr3R:8018208,8017440-8017460,8017005	ANN	eMICdep
Tsp97E	DmeEX6023560	chr3R:26962540-26963080	541	chr3R:26963158,26962540-26963080,26962451	ANN	eMICdep
LIMK1	DmeEX6002022	chrX:12589256-12589321	66	chrX:12589841,12589256-12589321,12589167	ANN	eMICdep
pog	DmeEX0009118	chr2L:4874542-4874562	21	chr2L:4874169,4874542-4874562,4874887	ANN	eMICdep
Fas1	DmeEX6038523	chr3R:16635086-16635094	9	chr3R:16632768,16635086-16635094,16635546	ANN	eMICdep
CG1399	DmeEX0000875	chr2R:7680292-7680312	21	chr2R:7680925,7680292-7680312,7679930	S	eMICdep
CG42492	DmeEX0002370	chrX:5633738-5633758	21	chrX:5633871,5633738-5633758,5633465	S	eMICdep
CAP	DmeEX0000381	chr2R:10295509-10295577	69	chr2R:10295323,10295509-10295577,10295742	C2	eMICdep
SP1029	DmeEX0006315	chr3R:29246009-29246020	12	chr3R:29246175,29246009-29246020,29245903	S	eMICdep
Actn	DmeEX0000134	chrX:2027184-2027189	6	chrX:2027284,2027179+2027184-2027189,2026909	MIC	eMICdep
tim	DmeEX0009834	chr2L:3502316-3502321	6	chr2L:3502416,3502316-3502321+3502325,3502123+3502126	MIC	eMICdep
ClC-a	DmeEX6019907	chr3R:11798274-11798543	270	chr3R:11798991,11798274-11798543,11798039	ANN	eMICdep
otp	DmeEX0008959	chr2R:20886281-20886406	126	chr2R:20886523,20886281-20886406,20885368	S	eMICdep
Ac3	DmeEX0000109	chr2L:21635620-21635731	112	chr2L:21635210,21635620-21635731,21637659	S	eMICdep
unc80	DmeEX0010031	chr3R:27666785-27666802	18	chr3R:27666539,27666785-27666802,27667100+27667109	S	eMICdep
Tequila	DmeEX0006740	chr3L:9087324-9087788	465	chr3L:9075622,9087324-9087788,9087849	C1	eMICdep
CG7337	DmeEX0003063	chr2L:1938865-1941393	2529	chr2L:1938619,1938865-1941393,1941582	S	eMICdep
nAChRalpha6	DmeEX0008795	chr2L:9819287-9819331	45	chr2L:9825613,9819287-9819331,9815912	C3	eMICdep
CG12355	DmeEX0000693	chr3L:15493940-15494068	129	chr3L:15494567,15493940-15494068,15493581	S	eMICdep
Sdic1	DmeEX0006379	chrX:20177819-20177851	33	chrX:20178270,20177819-20177851,20176390+20176414	S	eMICdep
Nmda1	DmeEX0005430	chr2R:12879197-12879222	26	chr2R:12879689,12879197-12879222,12878710	C2	eMICdep
aret	DmeEX0007154	chr2L:12300610-12300621	12	chr2L:12299394+12300396,12300610-12300621,12304446	MIC	eMICdep
Abi	DmeEX0000100	chr3R:14120611-14120622	12	chr3R:14120695,14120611-14120622,14120472	MIC	eMICdep
unc-13	DmeEX0010016	chr4:885454-885462	9	chr4:885760,885454-885462,883641+884120	MIC	eMICdep
Rab3-GEF	DmeEX0005937	chrX:15106441-15106449	9	chrX:15103144,15106441-15106449,15109697	MIC	eMICdep
unc-104	DmeEX0010000	chr2R:16762097-16762099	3	chr2R:16762188,16762097-16762099,16762033	MIC	eMICdep
Rbp	DmeEX6020742	chr3R:15393210-15393498	289	chr3R:15392635,15393210-15393498,15396310	ANN	eMICdep
shot	DmeEX0009480	chr2R:13903704-13903727	24	chr2R:13903814,13903704-13903727,13903572	S	eMICdep
stj	DmeEX0009735	chr2R:13816036-13816083	48	chr2R:13815648,13816036-13816083,13816203	S	eMICdep
Galphao	DmeEX0004477	chr2R:10445384-10445624	241	chr2R:10439445+10439631,10445384-10445624,10448199	S	eMICsens
klar	DmeEX0008337	chr3L:452838-453488	651	chr3L:454109,452838-453488+453927,451771	S	eMICsens
rdgB	DmeEX0009228	chrX:13770766-13770804	39	chrX:13770142,13770766-13770804,13771128	S	eMICsens
spir	DmeEX0009668	chr2L:20345173-20345259	87	chr2L:20343947,20345173-20345259+20345458,20345525	S	eMICsens
Taf1	DmeEX0006672	chr3R:6654989-6655081	93	chr3R:6654664,6654986+6654989-6655081,6655209	S	eMICsens
tutl	DmeEX0009970	chr2L:4305349-4305423	75	chr2L:4304782+4304841,4305349-4305423,4307191	S	eMICsens
Aldh-III	DmeEX0000181	chr2R:7467221-7467316	96	chr2R:7467474+7467483,7467221-7467316,7467050	S	eMICsens
mtd	DmeEX0008704	chr3R:5291990-5292079	90	chr3R:5292640,5291990-5292079,5275087	S	eMICsens
Khc-73	DmeEX0004872	chr2R:15522436-15522465	30	chr2R:15522874,15522436-15522465,15522104+15522128	S	eMICsens
Dap160	DmeEX0003962	chr2L:21138113-21138358	246	chr2L:21138712,21138113-21138358+21138361,21138030	S	eMICsens
CG8920	DmeEX0003289	chr2R:20324498-20324652	155	chr2R:20324411,20324498-20324652,20324713+20324848	S	eMICsens
lqf	DmeEX0008534	chr3L:7532672-7532828	157	chr3L:7529186+7529198,7532672-7532828,7533355	S	eMICsens
aralar1	DmeEX0007148	chr3R:30447753-30447788	36	chr3R:30448346,30447753-30447788,30447578	S	eMICsens
CG9044	DmeEX0003307	chr2L:5953002-5953057	56	chr2L:5952627,5952989+5953002-5953057,5953416	S	eMICsens
Snx6	DmeEX0006508	chr2L:8218854-8218871	18	chr2L:8219116,8218854-8218871,8218679	S	eMICsens
CG5522	DmeEX0002862	chr2R:16790156-16790266	111	chr2R:16789915,16790156-16790266,16790739	S	eMICsens
CG3529	DmeEX0002103	chr3L:9450018-9450068	51	chr3L:9449815+9449824,9450018-9450068,9450232	S	eMICsens
sowah	DmeEX0009650	chr3L:12538996-12539041	46	chr3L:12539622+12540057+12540060,12538761+12538996-12539041,12538576	S	eMICsens
CG14082	DmeEX0000889	chr3L:19109197-19109259	63	chr3L:19110093,19109197-19109259,19108390	S	eMICsens
Cka	DmeEX0003812	chr2L:8036843-8036893	51	chr2L:8036576,8036837+8036843-8036893,8037090	S	eMICsens
GEFmeso	DmeEX0004457	chr2R:18556724-18556984	261	chr2R:18557803,18556724-18556984,18556410	S	eMICsens
RIC-3	DmeEX0005915	chr2R:21019740-21019859	120	chr2R:21019582,21019740-21019859,21020087	S	eMICsens
SKIP	DmeEX0006303	chr3R:22277637-22277972	336	chr3R:22174727,22277637-22277972,22278352	S	eMICsens
Ctr1A	DmeEX0003904	chrX:6666240-6666269	30	chrX:6665686,6666240-6666269,6666850	S	eMICsens
CG34126	DmeEX0001971	chr2L:4989390-4989410	21	chr2L:4988848,4989390-4989410,4990308	S	eMICsens
CG34356	DmeEX0002018	chr3L:9958790-9958849	60	chr3L:9957940,9958790-9958849,9961607+9961637	S	eMICsens
5PtaseI	DmeEX0000030	chr3R:25042645-25042681	37	chr3R:25043226,25042645-25042681,25040875	S	eMICsens
Ca-beta	DmeEX0003621	chr2L:11164720-11164755	36	chr2L:11165564+11165585+11165603,11164720-11164755,11163922+11163937+11163949	S	eMICsens
CG42672	DmeEX0002426	chr2R:21308292-21308321	30	chr2R:21308158,21308292-21308321,21308452	S	eMICsens
CG42732	DmeEX0002457	chr2R:10326362-10326538	177	chr2R:10328783+10328858,10326362-10326538,10325894	S	eMICsens
para	DmeEX0009013	chrX:16500507-16500569	63	chrX:16503990+16504062,16500507-16500569,16498896	S	eMICsens
Fife	DmeEX0004389	chr3L:2672829-2672893	65	chr3L:2673065,2672829-2672893,2667058	S	eMICsens
pHCl	DmeEX0008981	chr3L:15869248-15869268	21	chr3L:15869830,15869248-15869268,15868647	S	eMICsens
unc-104	DmeEX0010001	chr2R:16754243-16754269	27	chr2R:16755887,16754243-16754269,16754152	S	eMICsens
eag	DmeEX0007850	chrX:15003161-15003178	18	chrX:15002402,15003161-15003178,15004035	C1	eMICsens
spir	DmeEX0009671	chr2L:20339059-20339088	30	chr2L:20336549,20339059-20339088,20339245	S	eMICsens
Snap25	DmeEX0006498	chr3L:24161131-24161179	49	chr3L:24131237,24161131-24161179,24210021	C3	eMICsens
Moe	DmeEX0005185	chrX:8876306-8876437	132	chrX:8876573,8876306-8876437,8875860	C1	eMICsens
shot	DmeEX0009489	chr2R:13917709-13917726	18	chr2R:13917849,13917709-13917726,13917207	C1	eMICsens
bif	DmeEX0007240	chrX:11690812-11691240	429	chrX:11689543,11690812-11691240+11691517,11693547	C2	eMICsens
Tequila	DmeEX0006739	chr3L:9085888-9087267	1380	chr3L:9075622,9085888-9087267,9087849	C2	eMICsens
cindr	DmeEX0007473	chr3R:30817634-30818207	574	chr3R:30809283+30809363,30817634-30818207,30824278	C2	eMICsens
cindr	DmeEX0007474	chr3R:30820887-30821057	171	chr3R:30818207,30820881+30820887-30821057,30824278	S	eMICsens
Vha100-1	DmeEX0006982	chr3R:29133861-29133961	101	chr3R:29132504,29133861-29133961,29135049	C3	eMICsens
Vha100-1	DmeEX0006983	chr3R:29134557-29134598	42	chr3R:29133961,29134557-29134598,29135049	C3	eMICsens
CG13743	DmeEX0000839	chr2R:9048467-9048537	71	chr2R:9049880,9048467-9048537,9048026	C3	eMICsens
CAP	DmeEX0000389	chr2R:10293341-10293439	99	chr2R:10292872,10293341-10293439,10294594+10294612	C2	eMICsens
mthl10	DmeEX0008727	chr3L:333942-334119	178	chr3L:334975,333942-334119,333640	S	eMICsens
PGRP-LC	DmeEX0005566	chr3L:9346808-9347249	442	chr3L:9345067+9345124,9346808-9347249+9347289,9347640	C2	eMICsens
Mf	DmeEX0005103	chr3R:15171936-15172106	171	chr3R:15172600,15171936-15172106,15171374	S	eMICsens
Sox102F	DmeEX0006523	chr4:823501-823618	118	chr4:827859,823501-823618,803327	S	eMICsens
Nhe2	DmeEX0005370	chr2L:21126195-21126374	180	chr2L:21125439,21126159+21126195-21126374,21127850	S	eMICsens
Tep2	DmeEX0006729	chr2L:7697007-7697157	151	chr2L:7698725,7697007-7697157,7696206	C3	eMICsens
Ipk1	DmeEX0004812	chr2R:20875238-20875546	309	chr2R:20873751,20875065+20875238-20875546,20876475	C3	eMICsens
Ipk1	DmeEX0004813	chr2R:20875605-20875663	59	chr2R:20875546,20875605-20875663,20876475	S	eMICsens
RIC-3	DmeEX0005920	chr2R:21023065-21023165	101	chr2R:21021317,21023065-21023165,21023434	C2	eMICsens
CG33143	DmeEX0001877	chr2R:22628723-22628749	27	chr2R:22628557,22628723-22628749,22631631	C2	eMICsens
lap	DmeEX0008480	chr3R:7197570-7197659	90	chr3R:7196393,7197570-7197659,7198328	C1	eMICsens
CG42260	DmeEX0002262	chr2R:22759764-22760588	825	chr2R:22777023,22759764-22760588,22759405	C1	eMICsens
CG42492	DmeEX0002362	chrX:5632190-5632207	18	chrX:5633106,5632190-5632207,5631495	S	eMICsens
Mp	DmeEX0005199	chr3L:7034503-7034538	36	chr3L:7033964,7034503-7034538,7034972	C3	eMICsens
par-1	DmeEX0009006	chr2R:19474531-19474641	111	chr2R:19473967,19474528+19474531-19474641,19478742+19478752	C3	eMICsens
CG42795	DmeEX0002489	chr3R:10239477-10239497	21	chr3R:10226153,10239477-10239497,10239618	C2	eMICsens
Gfrl	DmeEX0004507	chr3R:20393667-20393999	333	chr3R:20401179,20393667-20393999,20390813	C3	eMICsens
nwk	DmeEX0008913	chr3L:9141787-9141843	57	chr3L:9141508,9141787-9141843,9143298	C1	eMICsens
nwk	DmeEX0008915	chr3L:9143298-9143323	26	chr3L:9141508,9143298-9143323,9143527	C2	eMICsens
CG43729	DmeEX0002605	chr2R:15453741-15453797	57	chr2R:15453008,15453741-15453797,15456435	S	eMICsens
dysc	DmeEX0007806	chr3L:13873922-13874008	87	chr3L:13876378,13873922-13874008,13873266	C1	eMICsens
Glut1	DmeEX0004554	chr3L:984647-984673	27	chr3L:984276,984647-984673,988596	C3	eMICsens
ens	DmeEX0007897	chr3L:4128614-4128973	360	chr3L:4129651,4128308+4128614-4128973,4127162	C2	eMICsens
Mhc	DmeEX0005115	chr2L:16779093-16779210	118	chr2L:16777439,16779093-16779210,16780550	C3	eMICsens
CG44085	DmeEX0002646	chr2L:13275627-13275838	212	chr2L:13274850,13275588+13275627-13275838+13275865+13275879,13276247	C1	eMICsens
Piezo	DmeEX0005741	chr2L:8185126-8185278	153	chr2L:8184850,8185126-8185278,8186117	S	eMICsens
mbl	DmeEX0008594	chr2R:17373077-17373161	85	chr2R:17362097,17373077-17373161,17373818	C1	eMICsens
Ca-alpha1D	DmeEX0003599	chr2L:16186111-16186151	41	chr2L:16185626,16186111-16186151,16189025	C1	eMICsens
Spn	DmeEX0006537	chr3L:2511878-2511931	54	chr3L:2512295,2511878-2511931,2511763	C3	eMICsens
syd	DmeEX0009788	chr3L:7931232-7931249	18	chr3L:7931755,7931232-7931249,7930745	S	eMICsens
LM408	DmeEX0004900	chr2L:10459384-10459517	134	chr2L:10459280,10459384-10459517,10459880	C3	eMICsens
Nhe3	DmeEX0005372	chr2L:6678912-6679262	351	chr2L:6679986,6678912-6679262,6678756	C2	eMICsens
CG10353	DmeEX0000452	chrX:11883188-11883621	434	chrX:11886956,11883188-11883621,11881902	C2	eMICsens
PIP5K59B	DmeEX0005591	chr2R:22880133-22880218	86	chr2R:22880042,22880133-22880218,22880478	S	eMICsens
CG2747	DmeEX0001393	chr3R:8022457-8022489	33	chr3R:8022618,8022457-8022489,8021949	S	eMICsens
ClC-a	DmeEX0003814	chr3R:11798118-11798147	30	chr3R:11798274,11798118-11798147,11798039	C3	eMICsens
CG33107	DmeEX0001866	chr3R:22583595-22583641	47	chr3R:22583699,22583595-22583641,22583523	S	eMICsens
CG33111	DmeEX0001868	chr3R:23805760-23806120	361	chr3R:23806626,23805760-23806120,23802241	S	eMICsens
Mical	DmeEX0005126	chr3R:10004410-10004442	33	chr3R:10004656,10004410-10004442,10004155	C3	eMICsens
Rim	DmeEX0006115	chr3R:17881178-17881427	250	chr3R:17881776,17881178-17881427,17877666	C2	eMICsens
Exn	DmeEX0004324	chr3L:16990502-16990879	378	chr3L:16985339,16990502-16990879,16991014	C2	eMICsens
hppy	DmeEX0008193	chr2R:19220744-19220782	39	chr2R:19218194,19220744-19220782,19223240	C2	eMICsens
Pde1c	DmeEX0005667	chr2L:11830277-11830831	555	chr2L:11833260,11830277-11830831,11818849	C1	eMICsens
Cbp53E	DmeEX0003740	chr2R:16991651-16991662	12	chr2R:16986750,16991651-16991662,16994160	MIC	eMICsens
BRWD3	DmeEX0000334	chr3R:24325627-24325638	12	chr3R:24325278,24325627-24325638,24325750	MIC	eMICsens
Flo1	DmeEX0004403	chr2R:15567829-15567840	12	chr2R:15568152,15567829-15567840,15567713	MIC	eMICsens
stan	DmeEX0009723	chr2R:10718309-10718315	7	chr2R:10717401,10718309-10718315,10718836+10719800	MIC	eMICsens
CG2082	DmeEX0001341	chr3R:5761438-5761446	9	chr3R:5761646,5761438-5761446,5760961+5761242	MIC	eMICsens
Dscam1	DmeEX0004097	chr2R:7322383-7322394	12	chr2R:7322560,7322383-7322394+7322397,7320764+7321649	MIC	eMICsens
CG9674	DmeEX0003412	chr3L:16794837-16794839	3	chr3L:16795251,16794837-16794839,16794665	MIC	eMICsens
NaCP60E	DmeEX0005270	chr2R:24908135-24908149	15	chr2R:24907273,24908135-24908149,24908479	MIC	eMICsens
PMCA	DmeEX0005599	chr4:337536-337540	5	chr4:342922,337536-337540+337547,329428+330339+332002+335073	MIC	eMICsens
nrm	DmeEX0008867	chr3L:23010486-23010494	9	chr3L:23007707,23010486-23010494,23010850	MIC	eMICsens
cac	DmeEX0007388	chrX:11947708-11947719	12	chrX:11948628,11947708-11947719,11940042+11944021+11946554	MIC	eMICsens
dysc	DmeEX0007801	chr3L:13877624-13877629	6	chr3L:13883264,13877624-13877629,13874008+13876458	MIC	eMICsens
rg	DmeEX0009250	chrX:5231293-5231301	9	chrX:5229404,5231293-5231301,5233412+5233442	MIC	eMICsens
lt	DmeEX6008258	chr2L:22938774-22938842	69	chr2L:22927765,22938774-22938842,22938904	ANN	eMICsens
GluClalpha	DmeEX6021656	chr3R:19765645-19765751	107	chr3R:19764428,19765645-19765751,19766523	ANN	eMICsens
CG14207	DmeEX6003494	chrX:19609463-19609489	27	chrX:19609153,19609463-19609489,19610381	ANN	eMICsens
Sec16	DmeEX6002028	chrX:12607698-12607879	182	chrX:12601897,12607698-12607879,12608938	ANN	eMICsens
Sec16	DmeEX6002031	chrX:12604320-12604584	265	chrX:12601897,12604320-12604584,12608938	ANN	eMICsens
Sec16	DmeEX6002030	chrX:12604648-12604797	150	chrX:12601897,12604648-12604797,12608938	ANN	eMICsens
CG42321	DmeEX6010533	chr2R:13416575-13416606	32	chr2R:13418987,13416575-13416606,13415615	ANN	eMICsens
RhoGAP18B	DmeEX6003371	chrX:19150811-19151959	1149	chrX:19153028,19150811-19151959,19146142	ANN	eMICsens
tau	DmeEX0009813	chr3R:27644405-27644422	18	chr3R:27645225,27644405-27644422,27643973	ANN	eMICsens
FER	DmeEX0004330	chr3R:9372377-9372577	201	chr3R:9372756,9372377-9372577+9372580,9369710	S	eMICsens
Fur1	DmeEX0004439	chr3R:25354948-25356078	1131	chr3R:25356224,25354948-25356078,25354315	S	eMICsens
Taf4	DmeEX0006678	chr3L:16114794-16114843	50	chr3L:16114720,16114794-16114843,16115669	S	eMICsens
Phb2	DmeEX0005723	chr2R:18821493-18821637	145	chr2R:18821283,18821490+18821493-18821637,18821698+18821976	S	eMICsens
CG4630	DmeEX0002747	chr2R:13216348-13216404	57	chr2R:13216604,13216348-13216404,13216259	S	eMICsens
Msp300	DmeEX0005220	chr2L:5202765-5202803	39	chr2L:5202302,5202765-5202803,5203116	S	eMICsens
bbc	DmeEX0007188	chr2R:13488917-13489048	132	chr2R:13491435,13488917-13489048,13488132	C3	eMICsens
Wbp2	DmeEX0007012	chr3L:12852232-12852277	46	chr3L:12851722,12851806+12852232-12852277,12852616	C2	eMICsens
Wbp2	DmeEX0007013	chr3L:12852430-12852521	92	chr3L:12852277,12852427+12852430-12852521+12852528,12852616	C1	eMICsens
Dys	DmeEX0004196	chr3R:19594369-19594398	30	chr3R:19593123,19594369-19594398,19594500	C1	eMICsens
Unc-115b	DmeEX0006955	chr3R:9688536-9688621	86	chr3R:9688714,9688536-9688621,9687767	C3	eMICsens
eIF2B-delta	DmeEX0007820	chr2R:23386790-23386827	38	chr2R:23386622,23386790-23386827,23387007	C1	eMICsens
CG42708	DmeEX0002449	chr2R:12673899-12673928	30	chr2R:12674206,12673899-12673928,12673339	C2	eMICsens
shi	DmeEX0009467	chrX:15899444-15899455	12	chrX:15899074,15899444-15899455,15901544	MIC	eMICsens
CG10737	DmeEX0000504	chr2R:19176941-19176953	13	chr2R:19176743,19176941-19176953,19177303+19177819	MIC	eMICsens
skap	DmeEX0009541	chr3R:8941314-8941316	3	chr3R:8941189,8941314-8941316,8941408	MIC	eMICsens
dnc	DmeEX0007646	chrX:3325927-3325965	39	chrX:3321217,3325927-3325965,3332442	S	Neural
ed	DmeEX0007866	chr2L:4113298-4113344	47	chr2L:4107804,4113298-4113344,4113621	S	Neural
Pkc98E	DmeEX0005771	chr3R:29042826-29042857	32	chr3R:29042240,29042826-29042857,29044367	S	Neural
rut	DmeEX0009319	chrX:14797292-14797522	231	chrX:14798875,14797292-14797522,14796116+14796122	S	Neural
slo	DmeEX0009576	chr3R:24703891-24703956	66	chr3R:24703307,24703891-24703956,24705552	S	Neural
Ptp4E	DmeEX0005866	chrX:4948393-4948429	37	chrX:4948197,4948393-4948429,4948990	S	Neural
Ptp10D	DmeEX0005861	chrX:11667197-11667244	48	chrX:11666979,11667197-11667244,11668239	S	Neural
svr	DmeEX0009771	chrX:499849-500608	760	chrX:497389,499849-500608+500974,501985	S	Neural
tws	DmeEX0009985	chr3R:10133215-10133560	346	chr3R:10134320+10134328+10134333+10134380+10134437+10134442+10134461+10134819,10133215-10133560+10133587,10129646	S	Neural
faf	DmeEX0007934	chr3R:31788660-31788795	136	chr3R:31788197,31788660-31788795+31788844,31789497	S	Neural
dom	DmeEX0007664	chr2R:21326190-21326294	105	chr2R:21325647,21326190-21326294,21327419	S	Neural
eIF4G	DmeEX0007833	chr4:927393-928151	759	chr4:929822,927393-928151,926661	S	Neural
PRL-1	DmeEX0005620	chr2L:16247504-16247764	261	chr2L:16248602,16247504-16247764,16247384	S	Neural
MTA1-like	DmeEX0005041	chr3R:5644163-5644270	108	chr3R:5647054,5644163-5644270,5643777	S	Neural
qtc	DmeEX0009204	chr2L:5069127-5069219	93	chr2L:5068394,5069127-5069219,5070097	S	Neural
scro	DmeEX0009388	chr3L:24748408-24748494	87	chr3L:24741000,24748408-24748494,24757361	S	Neural
SK	DmeEX0006290	chrX:5355947-5356048	102	chrX:5353004,5355947-5356048,5376048	S	Neural
pod1	DmeEX0009113	chrX:6807799-6808341	543	chrX:6807648,6807799-6808341,6808812	S	Neural
slpr	DmeEX0009589	chrX:8174547-8174567	21	chrX:8174823,8174547-8174567,8174214	S	Neural
Ars2	DmeEX0000243	chr2R:6084169-6084377	209	chr2R:6084508,6084169-6084377+6084390,6084007	S	Neural
CG8177	DmeEX0003206	chr3L:9781703-9781903	201	chr3L:9781218,9781703-9781903,9782609	S	Neural
CG10508	DmeEX0000468	chr3L:21213129-21213491	363	chr3L:21212957,21213129-21213491,21213844	S	Neural
Wnk	DmeEX0007015	chr3L:21548083-21548145	63	chr3L:21548721,21548083-21548145,21547388	S	Neural
Lrrk	DmeEX0004988	chr3R:20635816-20636088	273	chr3R:20635656,20635816-20636088+20636275,20636341	S	Neural
Tace	DmeEX0006667	chr3R:30001825-30001963	139	chr3R:30001706,30001825-30001963,30002151	S	Neural
Stim	DmeEX0006581	chrX:15938232-15938335	104	chrX:15938758+15939037,15938232-15938335,15937754	S	Neural
Ranbp16	DmeEX0005961	chrX:15929173-15929258	86	chrX:15929341,15929173-15929258+15929266,15927836	S	Neural
Vrp1	DmeEX0007006	chr2R:22108851-22108976	126	chr2R:22109587,22108851-22108976+22108979,22108780	S	Neural
Ndae1	DmeEX0005307	chr2L:7236145-7236351	207	chr2L:7237687,7236145-7236351,7234997	S	Neural
ome	DmeEX0008936	chr3L:14739435-14740148	714	chr3L:14680787,14739435-14740148,14744189	S	Neural
C3G	DmeEX0000374	chrX:6785511-6785534	24	chrX:6786156,6785511-6785534+6785663,6784735	S	Neural
CG42336	DmeEX0002305	chr2R:11295494-11295885	392	chr2R:11297262,11295494-11295885,11294785	S	Neural
Ziz	DmeEX0007063	chr2L:7492185-7492226	42	chr2L:7495513,7492185-7492226,7483627	S	Neural
Mp	DmeEX0005197	chr3L:7045534-7045611	78	chr3L:7045355,7045534-7045611,7046334	S	Neural
CG42684	DmeEX0002442	chrX:17720948-17720974	27	chrX:17720699,17720948-17720974,17721423	S	Neural
kcc	DmeEX0008295	chr2R:23911391-23911551	161	chr2R:23909809+23909833,23911368+23911391-23911551,23911677	S	Neural
CG43102	DmeEX0002510	chr3R:17773832-17774368	537	chr3R:17777948,17773832-17774368+17774401+17774411+17774488,17773738	S	Neural
pyd	DmeEX0009185	chr3R:8828835-8831005	2171	chr3R:8832142,8828835-8831005,8828318	S	Neural
Evi5	DmeEX0004321	chrX:11434500-11434814	315	chrX:11435383,11434500-11434814,11433417	S	Neural
Evi5	DmeEX0004322	chrX:11436775-11436792	18	chrX:11437023,11436775-11436792,11436396	S	Neural
CG43867	DmeEX0002630	chrX:811594-811689	96	chrX:818406+818436,811594-811689,811368	S	Neural
Cdep	DmeEX0003773	chr3R:4926787-4932590	5804	chr3R:4926331,4926787-4932590,4940675	S	Neural
zip	DmeEX0010171	chr2R:24991565-24991698	134	chr2R:24991810,24991565-24991698,24991272	S	Neural
Bruce	DmeEX0000351	chr3R:10321155-10321226	72	chr3R:10321465,10321155-10321226,10320830	S	Neural
capu	DmeEX0007419	chr2L:3887673-3887799	127	chr2L:3893262,3887673-3887799,3887556	C3	Neural
Ddc	DmeEX0003979	chr2L:19119319-19119474	156	chr2L:19119894+19120110,19119319-19119474,19119241	S	Neural
dnc	DmeEX0007654	chrX:3291114-3291871	758	chrX:3281155,3291114-3291871+3291877,3321041	C2	Neural
dlg1	DmeEX0007629	chrX:11402707-11402787	81	chrX:11400832,11402707-11402787,11405274	C1	Neural
Ca-alpha1D	DmeEX0003604	chr2L:16170259-16171048	790	chr2L:16166451,16170259-16171048+16171144,16171972	C2	Neural
Ca-alpha1D	DmeEX0003605	chr2L:16177699-16177804	106	chr2L:16177394,16177490+16177678+16177693+16177699-16177804,16178907	C3	Neural
Atpalpha	DmeEX0000304	chr3R:20970883-20970977	95	chr3R:20966613,20970883-20970977,20973173	C3	Neural
slo	DmeEX0009577	chr3R:24696091-24696126	36	chr3R:24695417,24696091-24696126,24702088	C3	Neural
slo	DmeEX0009584	chr3R:24679486-24679577	92	chr3R:24675800,24679486-24679577,24687187	C3	Neural
spz	DmeEX0009685	chr3R:27067358-27067495	138	chr3R:27069144,27067358-27067495,27066884	C3	Neural
spz	DmeEX0009686	chr3R:27067122-27067199	78	chr3R:27069144,27067122-27067199,27066884	C2	Neural
Ptp10D	DmeEX0005864	chrX:11673731-11674902	1172	chrX:11673461,11673731-11674902+11675026,11675331	S	Neural
Ten-m	DmeEX0006725	chr3L:22301926-22301952	27	chr3L:22302795,22301926-22301952,22301024+22301316	S	Neural
B52	DmeEX0000324	chr3R:13663455-13663850	396	chr3R:13663051,13663455-13663850,13665453	S	Neural
lola	DmeEX0008527	chr2R:10502358-10502462	105	chr2R:10532039,10502358-10502462,10484252	C2	Neural
heph	DmeEX0008151	chr3R:31935666-31935775	110	chr3R:31959035,31935666-31935775,31881871	C3	Neural
heph	DmeEX0008153	chr3R:31933454-31933644	191	chr3R:31935666,31933454-31933644+31933799+31933887,31881871	C3	Neural
RyR	DmeEX0006267	chr2R:8882729-8882838	110	chr2R:8881954,8882729-8882838,8883054	C3	Neural
Sap47	DmeEX0006350	chr3R:15957591-15957919	329	chr3R:15955205,15957591-15957919,15959320	C3	Neural
nuf	DmeEX0008905	chr3L:14207406-14207700	295	chr3L:14200807,14207406-14207700,14212194	C2	Neural
shot	DmeEX0009490	chr2R:13917566-13917625	60	chr2R:13917849,13917566-13917625,13917207	C1	Neural
CASK	DmeEX0000398	chr3R:21788874-21788927	54	chr3R:21789449,21788874-21788927,21788102	S	Neural
CASK	DmeEX0000399	chr3R:21807599-21807734	136	chr3R:21817101,21807599-21807734,21792146	C2	Neural
CASK	DmeEX0000400	chr3R:21803684-21804960	1277	chr3R:21817101,21803684-21804960+21805175,21792146	C2	Neural
Nrx-IV	DmeEX0005486	chr3L:12151820-12152016	197	chr3L:12148908,12151820-12152016,12152177	C3	Neural
chn	DmeEX0007460	chr2R:15140471-15140677	207	chr2R:15140095,15140378+15140471-15140677,15141837	C2	Neural
chn	DmeEX0007461	chr2R:15140983-15141300	318	chr2R:15140095,15140974+15140983-15141300,15141837	C1	Neural
Stat92E	DmeEX0006575	chr3R:20537813-20537956	144	chr3R:20539221,20537813-20537956,20537463	C2	Neural
sdk	DmeEX0009404	chrX:731643-731777	135	chrX:731186,731643-731777,737169	S	Neural
sdk	DmeEX0009407	chrX:742344-742361	18	chrX:741876,742344-742361,742530	S	Neural
sdk	DmeEX0009410	chrX:746280-746303	24	chrX:746115,746280-746303,746517	S	Neural
CRMP	DmeEX0003586	chr3R:5577036-5577259	224	chr3R:5575925,5577036-5577259,5577593	C2	Neural
RhoGAPp190	DmeEX0006085	chrX:17644764-17644808	45	chrX:17646520,17644764-17644808,17644178	C1	Neural
CG10353	DmeEX0000455	chrX:11884798-11885056	259	chrX:11886956+11887006,11884798-11885056+11885104+11885281,11883621	C1	Neural
CG11319	DmeEX0000574	chr2L:6573699-6573805	107	chr2L:6574016,6573699-6573805,6572542	S	Neural
Pvr	DmeEX0005903	chr2L:8227040-8227150	111	chr2L:8227652+8227670+8227683,8226929+8227040-8227150,8226603+8226606	C2	Neural
CG8671	DmeEX0003255	chr2L:21279937-21280447	511	chr2L:21275806,21279884+21279937-21280447,21281132	C3	Neural
CG13743	DmeEX0000842	chr2R:9056573-9056632	60	chr2R:9059255,9056573-9056632,9051151	S	Neural
Mlf	DmeEX0005167	chr2R:15938115-15938267	153	chr2R:15938447,15938115-15938267,15936580+15936583	C3	Neural
Dg	DmeEX0003999	chr2R:16086045-16086293	249	chr2R:16088305,16086045-16086293,16085620	C2	Neural
Fem-1	DmeEX0004365	chr2R:20665545-20666389	845	chr2R:20666919,20665545-20666389,20665068	C1	Neural
CG14995	DmeEX0001011	chr3L:4097206-4097334	129	chr3L:4097507,4097206-4097334,4095874	C1	Neural
RhoGAP71E	DmeEX0006076	chr3L:15604836-15605280	445	chr3L:15602515,15604836-15605280+15605755,15606659	C2	Neural
CG7646	DmeEX0003109	chr3L:19994808-19994951	144	chr3L:19993322,19994808-19994951,19996681	C2	Neural
CG7646	DmeEX0003110	chr3L:19995374-19995502	129	chr3L:19993322,19995374-19995502,19996681	C2	Neural
Mgat2	DmeEX0005105	chr3R:30017625-30017984	360	chr3R:30018266,30017625-30017984,30016874	S	Neural
Vav	DmeEX0006974	chrX:19264685-19265306	622	chrX:19263955,19264685-19265306,19269484	C3	Neural
SCAR	DmeEX0006276	chr2L:10978880-10978963	84	chr2L:10978706,10978880-10978963+10978981,10980445	C1	Neural
CG31522	DmeEX0001589	chr3R:4445332-4445411	80	chr3R:4446421+4446425,4445332-4445411+4445415,4444562	C3	Neural
CG31619	DmeEX0001606	chr2L:21720359-21720481	123	chr2L:21719643,21720123+21720359-21720481,21725068+21725086	S	Neural
CG31663	DmeEX0001633	chr2L:1862720-1862827	108	chr2L:1864932,1862720-1862827,1859001	S	Neural
A2bp1	DmeEX0000041	chr3L:10577283-10577324	42	chr3L:10576475,10577283-10577324,10580309	S	Neural
CG32112	DmeEX0001724	chr3L:12742595-12742650	56	chr3L:12741949+12742012+12742131,12742225+12742573+12742595-12742650,12742905	S	Neural
CG32264	DmeEX0001756	chr3L:3799886-3800733	848	chr3L:3803314,3799886-3800733,3769406	C1	Neural
CG32264	DmeEX0001762	chr3L:3741996-3743772	1777	chr3L:3745828+3745969+3746305,3741996-3743772,3723872	C2	Neural
Caps	DmeEX0003727	chr4:1262412-1262579	168	chr4:1262093,1262412-1262579,1264656	S	Neural
LpR1	DmeEX0004961	chr3R:25748103-25748225	123	chr3R:25749270,25748103-25748225,25747233	C3	Neural
CG34383	DmeEX0002053	chr3R:13744846-13744995	150	chr3R:13734584,13744784+13744804+13744846-13744995,13745641	S	Neural
pan	DmeEX0008994	chr4:104083-104188	106	chr4:99475,104083-104188,107399+107403	C1	Neural
pan	DmeEX0008995	chr4:104307-104528	222	chr4:99475,104304+104307-104528,107399+107403	C1	Neural
NaCP60E	DmeEX0005274	chr2R:24915731-24915831	101	chr2R:24915462,24915719+24915731-24915831,24917320	C2	Neural
CG34408	DmeEX0002075	chrX:10222898-10223455	558	chrX:10222586,10222898-10223455,10224314	C1	Neural
Ndae1	DmeEX0005311	chr2L:7231813-7231980	168	chr2L:7234527,7231813-7231980,7231126+7231183	S	Neural
CG42268	DmeEX0002272	chr3L:9736928-9736965	38	chr3L:9737129,9736928-9736965,9735286+9735289	C2	Neural
cno	DmeEX0007502	chr3R:5179859-5180828	970	chr3R:5181057,5179859-5180828+5180831,5177885	S	Neural
Dys	DmeEX0004195	chr3R:19593796-19594098	303	chr3R:19593123,19593796-19594098,19594500	C1	Neural
ctrip	DmeEX0007567	chr3R:4796489-4797067	579	chr3R:4799692,4796489-4797067,4795064	C2	Neural
capt	DmeEX0007410	chr2L:1155746-1156008	263	chr2L:1158079,1155746-1156008,1153731	S	Neural
capt	DmeEX0007411	chr2L:1154552-1155053	502	chr2L:1158079,1154552-1155053,1153731	C1	Neural
capt	DmeEX0007412	chr2L:1154282-1154406	125	chr2L:1158079,1154282-1154406,1153731	C1	Neural
CG42674	DmeEX0002432	chr3L:20156680-20157222	543	chr3L:20158480,20156680-20157222,20155998	S	Neural
CG42674	DmeEX0002436	chr3L:20182626-20182669	44	chr3L:20190658,20182626-20182669,20158668	C1	Neural
CG42674	DmeEX0002438	chr3L:20162455-20164430	1976	chr3L:20190658,20162455-20164430,20158668	C3	Neural
Ank2	DmeEX0000206	chr3L:7661981-7662253	273	chr3L:7662471,7661981-7662253+7662256+7662298,7661506	C2	Neural
kcc	DmeEX0008296	chr2R:23923340-23923393	54	chr2R:23923029,23923340-23923393,23924416	C2	Neural
aPKC	DmeEX0007094	chr2R:14947179-14947300	122	chr2R:14947642,14947057+14947179-14947300,14946603	C3	Neural
sdt	DmeEX0009417	chrX:8208797-8210038	1242	chrX:8204303,8208797-8210038,8210403	S	Neural
nrm	DmeEX0008877	chr3L:23033528-23034387	860	chr3L:23032201,23033160+23033494+23033528-23034387+23034391,23037638	C1	Neural
Patronin	DmeEX0005646	chr2R:17523500-17523571	72	chr2R:17524084,17523500-17523571,17520928	C3	Neural
scrib	DmeEX0009380	chr3R:26556214-26556288	75	chr3R:26555651,26556214-26556288,26566361	S	Neural
scrib	DmeEX0009383	chr3R:26599108-26599293	186	chr3R:26598712,26599108-26599293,26603560	C2	Neural
CG43427	DmeEX0002567	chr3R:4705723-4705780	58	chr3R:4702411,4705723-4705780,4707026	S	Neural
sqd	DmeEX0009698	chr3R:13636971-13637078	108	chr3R:13642299,13636971-13637078,13636525	S	Neural
CG43729	DmeEX0002599	chr2R:15457748-15457924	177	chr2R:15456815,15457748-15457924,15464471	C3	Neural
Sxl	DmeEX0006616	chrX:7090134-7090504	371	chrX:7091674,7090134-7090504,7087659	C2	Neural
Glut1	DmeEX0004548	chr3L:972244-972402	159	chr3L:967537,972244-972402,980951	C2	Neural
Glut1	DmeEX0004558	chr3L:973823-973942	120	chr3L:967537,973373+973636+973823-973942,980951	C3	Neural
Glut1	DmeEX0004559	chr3L:974138-974300	163	chr3L:967537,974138-974300,980951	C3	Neural
Glut1	DmeEX0004561	chr3L:979772-979937	166	chr3L:967537,979772-979937,980951	C3	Neural
Glut1	DmeEX0004562	chr3L:980054-980191	138	chr3L:967537,980054-980191+980221,980951	C3	Neural
ens	DmeEX0007895	chr3L:4130389-4130643	255	chr3L:4131121,4130389-4130643,4129791	C2	Neural
Strn-Mlck	DmeEX0006588	chr2R:15965748-15966530	783	chr2R:15969076,15965748-15966530,15962827	C3	Neural
Trpm	DmeEX0006843	chr2R:15280322-15280348	27	chr2R:15280907,15280322-15280348,15279924	S	Neural
Trpm	DmeEX0006857	chr2R:15272118-15272156	39	chr2R:15272552,15272118-15272156,15271539	C2	Neural
Trpm	DmeEX0006864	chr2R:15287354-15287410	57	chr2R:15292773,15287354-15287410,15284966	C1	Neural
tn	DmeEX0009867	chr2R:19004605-19004883	279	chr2R:19001789,19004605-19004883+19004889,19005789	S	Neural
nAChRalpha4	DmeEX0008775	chr3L:23238837-23239017	181	chr3L:23227547,23238837-23239017,23262708	C1	Neural
stai	DmeEX0009721	chr2L:6109773-6110224	452	chr2L:6101798,6109773-6110224,6121774	C1	Neural
stai	DmeEX0009722	chr2L:6113030-6113113	84	chr2L:6110224,6113030-6113113,6121774	C3	Neural
Abl	DmeEX0000101	chr3L:16631377-16631430	54	chr3L:16632046,16631377-16631430,16629206	C3	Neural
Dab	DmeEX0003957	chr3L:16717607-16717840	234	chr3L:16716837,16717607-16717840,16718022	C2	Neural
sw	DmeEX0009775	chrX:20232117-20232164	48	chrX:20233423,20232117-20232164,20230634	C3	Neural
woc	DmeEX0010115	chr3R:27262116-27262160	45	chr3R:27262227,27262116-27262160,27261943	C1	Neural
CadN	DmeEX0003661	chr2L:17666612-17666776	165	chr2L:17667702,17666612-17666776,17664224	C3	Neural
Fak	DmeEX0004335	chr2R:19432596-19433177	582	chr2R:19433502,19432596-19433177,19432392	S	Neural
lqf	DmeEX0008533	chr3L:7536711-7536769	59	chr3L:7536435,7536711-7536769,7536976	C3	Neural
CG15279	DmeEX0001056	chr2L:14846790-14847057	268	chr2L:14848674,14846790-14847057,14846494	C3	Neural
ATP8B	DmeEX0000081	chr3R:12076906-12077536	631	chr3R:12082575,12076906-12077536,12076742	C1	Neural
CG30421	DmeEX0001479	chr2R:24751300-24751383	84	chr2R:24744839,24751300-24751383,24752671	S	Neural
A2bp1	DmeEX0000033	chr3L:10588660-10588731	72	chr3L:10587896,10588660-10588731,10589356	C2	Neural
LpR1	DmeEX0004958	chr3R:25752061-25752191	131	chr3R:25754345,25752061-25752191,25749389	C1	Neural
dpr2	DmeEX0007753	chr2L:10918745-10918988	244	chr2L:10923147,10918745-10918988,10918211	C3	Neural
dpr2	DmeEX0007754	chr2L:10925239-10925510	272	chr2L:10947977,10925239-10925510,10923670	C3	Neural
RanBPM	DmeEX0005956	chr2R:10430534-10430694	161	chr2R:10429783,10430534-10430694+10431915,10430880	S	Neural
CG45781	DmeEX0002714	chr2R:642100-642363	264	chr2R:579217,642100-642363,673574	C3	Neural
CG45781	DmeEX0002717	chr2R:547232-547363	132	chr2R:495799,547232-547363,578872	C3	Neural
shot	DmeEX0009479	chr2R:13874732-13874743	12	chr2R:13874859,13874732-13874743,13874459	MIC	Neural
CG1648	DmeEX0001126	chr2R:9818997-9819008	12	chr2R:9819840,9818997-9819008+9819011,9812664	MIC	Neural
Mp	DmeEX0005196	chr3L:7050173-7050187	15	chr3L:7019898+7048964+7049576,7050173-7050187,7050565	MIC	Neural
trol	DmeEX0009907	chrX:2492099-2492113	15	chrX:2492346,2492099-2492113,2491614	MIC	Neural
Msp300	DmeEX0005217	chr2L:5125724-5125738	15	chr2L:5125622,5125724-5125738,5125828	MIC	Neural
Fas1	DmeEX0004342	chr3R:16634374-16634382	9	chr3R:16632768,16634374-16634382,16635546	MIC	Neural
slo	DmeEX6023025	chr3R:24687800-24687905	106	chr3R:24687297,24687800-24687905,24691460	ANN	Neural
kst	DmeEX6014462	chr3L:3366444-3366773	330	chr3L:3366310,3366444-3366773,3367515	ANN	Neural
Eip63F-1	DmeEX6014535	chr3L:3924224-3924474	251	chr3L:3930813,3924224-3924474,3920027	ANN	Neural
shot	DmeEX6010626	chr2R:13865757-13865905	149	chr2R:13866449,13865757-13865905,13865495	ANN	Neural
Ate1	DmeEX0000274	chr2R:20256083-20256235	153	chr2R:20256436,20256083-20256235,20255809	ANN	Neural
CG15312	DmeEX6001584	chrX:10059691-10059840	150	chrX:10060448,10059691-10059840,10057665	ANN	Neural
CG4495	DmeEX6005385	chr2L:7183503-7183665	163	chr2L:7182899,7183503-7183665,7183778	ANN	Neural
CG31064	DmeEX6023648	chr3R:27237004-27237846	843	chr3R:27237973,27237004-27237846,27233681	ANN	Neural
Jupiter	DmeEX6019817	chr3R:11593322-11593354	33	chr3R:11593633,11593322-11593354,11592624	ANN	Neural
Jupiter	DmeEX6019816	chr3R:11604142-11604239	98	chr3R:11604555,11604142-11604239,11593766	ANN	Neural
fwe	DmeEX6016874	chr3L:15811220-15812897	1678	chr3L:15813246,15811220-15812897,15810848	ANN	Neural
aPKC	DmeEX6010889	chr2R:14953087-14953655	569	chr2R:14961386,14953087-14953655,14949424	ANN	Neural
aPKC	DmeEX6010890	chr2R:14951635-14952568	934	chr2R:14961386,14951635-14952568,14949424	ANN	Neural
dpr2	DmeEX6006463	chr2L:10923593-10923670	78	chr2L:10947977,10923593-10923670,10919144	ANN	Neural
dpr2	DmeEX6006464	chr2L:10918114-10918211	98	chr2L:10947977,10918114-10918211,10918018	ANN	Neural
Ect4	DmeEX6015418	chr3L:8079370-8079641	272	chr3L:8072493,8079370-8079641,8093059	ANN	Neural
CG43367	DmeEX0002545	chr3L:4195590-4195715	126	chr3L:4195387,4195590-4195715,4195841	ANN	Neural
CG43867	DmeEX6000123	chrX:880919-881788	870	chrX:893222,880919-881788,843174	ANN	Neural
Strn-Mlck	DmeEX6011097	chr2R:15985862-15986146	285	chr2R:15987570,15985862-15986146,15985765	ANN	Neural
btsz	DmeEX6020581	chr3R:14809591-14810286	696	chr3R:14814249,14809591-14810286,14808811	ANN	Neural
CG45781	DmeEX6008271	chr2R:578872-578991	120	chr2R:513597,578872-578991,673574	ANN	Neural
CG45781	DmeEX6008270	chr2R:579044-579217	174	chr2R:513597,579044-579217,673574	ANN	Neural
arm	DmeEX0007161	chrX:1893403-1893499	97	chrX:1894508,1893403-1893499,1892119	S	ASE
br	DmeEX0007277	chrX:1654392-1655990	1599	chrX:1637334,1654392-1655990,1658788	S	ASE
cg	DmeEX0007441	chr2R:14177175-14177477	303	chr2R:14176691,14177175-14177477,14177861+14177885	S	ASE
cg	DmeEX0007443	chr2R:14180422-14180641	220	chr2R:14179931,14180422-14180641+14180819,14181211	S	ASE
Lar	DmeEX0004914	chr2L:19719709-19719999	291	chr2L:19717454,19719703+19719709-19719999,19725895	S	ASE
Fas2	DmeEX0004348	chrX:4135411-4135497	87	chrX:4136569,4135411-4135497+4135533,4134903	S	ASE
Gdh	DmeEX0004487	chr3R:23936981-23937019	39	chr3R:23937423,23936981-23937019,23936645	S	ASE
gro	DmeEX0008098	chr3R:26045004-26045036	33	chr3R:26044626,26045004-26045036,26045469+26045475	S	ASE
Hsf	DmeEX0004749	chr2R:18131136-18131189	54	chr2R:18131282,18131136-18131189,18131045	S	ASE
if	DmeEX0008237	chrX:16758514-16758588	75	chrX:16760331,16758514-16758588,16757115	S	ASE
dre4	DmeEX0007782	chr3L:1872354-1872470	117	chr3L:1872582,1872354-1872470,1871917	S	ASE
mam	DmeEX0008564	chr2R:14038033-14038423	391	chr2R:14011181,14038033-14038423,14038710	S	ASE
Map205	DmeEX0005055	chr3R:32061446-32061511	66	chr3R:32066329,32061446-32061511,32059145	S	ASE
Mlc1	DmeEX0005165	chr3R:27658067-27658113	47	chr3R:27658469,27658067-27658113,27657955	S	ASE
nkd	DmeEX0008837	chr3L:19006546-19006922	377	chr3L:19007431+19007442,19006546-19006922,19005991	S	ASE
osp	DmeEX0008952	chr2L:14601132-14601452	321	chr2L:14601687,14601132-14601452+14601480,14600875	S	ASE
qua	DmeEX0009205	chr2L:17491802-17491851	50	chr2L:17496735,17491802-17491851,17489902	S	ASE
rut	DmeEX0009318	chrX:14791248-14792347	1100	chrX:14793126+14793474,14791248-14792347+14792353+14792428,14790878	S	ASE
sd	DmeEX0009395	chrX:15813849-15814295	447	chrX:15806321,15813736+15813849-15814295,15819596	S	ASE
sd	DmeEX0009396	chrX:15821009-15821773	765	chrX:15820553,15821009-15821773,15823187	S	ASE
skd	DmeEX0009543	chr3L:21003736-21004185	450	chr3L:21004978,21003736-21004185,21002197	S	ASE
Syb	DmeEX0006620	chr2R:10250369-10250586	218	chr2R:10250879,10250369-10250586,10249827	S	ASE
Egfr	DmeEX0004253	chr2R:21547156-21547891	736	chr2R:21523242,21547156-21547891,21554830	S	ASE
Tm2	DmeEX0006786	chr3R:15313591-15314020	430	chr3R:15313286,15313591-15314020,15314528	S	ASE
Csp	DmeEX0003900	chr3L:22270914-22270976	63	chr3L:22269920,22270914-22270976+22271284,22271558	S	ASE
Klp98A	DmeEX0004884	chr3R:27550585-27550707	123	chr3R:27550873,27550585-27550707,27550481	S	ASE
Pep	DmeEX0005706	chr3L:17641026-17641255	230	chr3L:17643363,17641026-17641255,17640053	S	ASE
zfh2	DmeEX0010164	chr4:536966-537075	110	chr4:535880,536966-537075,537175	S	ASE
enc	DmeEX0007890	chr3L:3834271-3834627	357	chr3L:3833670,3834271-3834627,3836022	S	ASE
cdi	DmeEX0007435	chr3R:19047677-19047725	49	chr3R:19047988,19047677-19047725,19047448	S	ASE
Top1	DmeEX0006806	chrX:15320800-15321032	233	chrX:15319807,15320800-15321032,15321154	S	ASE
Mbs	DmeEX0005067	chr3L:16066185-16066313	129	chr3L:16066109,16066185-16066313,16066613	S	ASE
Mbs	DmeEX0005068	chr3L:16068113-16068943	831	chr3L:16066829,16068113-16068943,16070120	S	ASE
Mbs	DmeEX0005069	chr3L:16076230-16076648	419	chr3L:16071171,16076230-16076648,16076982	S	ASE
robo	DmeEX0009297	chr2R:22699802-22700034	233	chr2R:22700878,22699802-22700034,22699734	S	ASE
bt	DmeEX0007325	chr4:772403-772459	57	chr4:771595,772403-772459,774017	S	ASE
CanA1	DmeEX0003701	chr3R:31043718-31043795	78	chr3R:31043470,31043718-31043795,31044055	S	ASE
Taf4	DmeEX0006679	chr3L:16116032-16116241	210	chr3L:16115830,16116032-16116241+16116619,16117545	S	ASE
Taf1	DmeEX0006671	chr3R:6654023-6654121	99	chr3R:6653290,6654023-6654121,6654470	S	ASE
Sdc	DmeEX0006377	chr2R:21398065-21398502	438	chr2R:21398887+21399175,21398065-21398502+21398580+21398583,21395045	S	ASE
simj	DmeEX0009533	chr3L:10687076-10687162	87	chr3L:10686261,10687052+10687076-10687162,10687238	S	ASE
Gug	DmeEX0004639	chr3L:8468867-8468923	57	chr3L:8468704,8468867-8468923,8469410	S	ASE
Gug	DmeEX0004640	chr3L:8470755-8471039	285	chr3L:8470483,8470755-8471039,8471152	S	ASE
Spn	DmeEX0006539	chr3L:2514310-2514330	21	chr3L:2524599,2514310-2514330,2514197	S	ASE
msn	DmeEX0008687	chr3L:2561932-2562843	912	chr3L:2563818,2561932-2562843,2560295	S	ASE
msn	DmeEX0008688	chr3L:2565601-2565621	21	chr3L:2566202,2565601-2565621,2564695+2564755	S	ASE
Med	DmeEX0005082	chr3R:31612887-31613108	222	chr3R:31612688,31612887-31613108,31613260	S	ASE
nmo	DmeEX0008843	chr3L:8048070-8048443	374	chr3L:8047600,8048070-8048443,8049869	S	ASE
nSyb	DmeEX0008818	chr3L:1635937-1636009	73	chr3L:1636818,1635937-1636009,1635684	S	ASE
mtd	DmeEX0008706	chr3R:5298202-5298489	288	chr3R:5299470,5298202-5298489,5296635	S	ASE
nuf	DmeEX0008902	chr3L:14225431-14226403	973	chr3L:14213203,14225431-14226403,14230176	S	ASE
nuf	DmeEX0008903	chr3L:14231597-14231635	39	chr3L:14231325,14231597-14231635,14231927	S	ASE
cnn	DmeEX0007495	chr2R:13447132-13447326	195	chr2R:13450174,13447132-13447326,13445590	S	ASE
cher	DmeEX0007449	chr3R:17106280-17106846	567	chr3R:17106954,17106280-17106846,17105813	S	ASE
sun	DmeEX0009761	chrX:15848298-15848347	50	chrX:15848886,15848298-15848347,15848004	S	ASE
CG2678	DmeEX0001388	chr3R:7915341-7915369	29	chr3R:7915274+7915301,7915341-7915369,7915913	S	ASE
Rala	DmeEX0005953	chrX:3707368-3707491	124	chrX:3708744,3707368-3707491,3706251	S	ASE
mbc	DmeEX0008579	chr3R:23796385-23796498	114	chr3R:23795240,23796070+23796385-23796498,23797099	S	ASE
Msr-110	DmeEX0005226	chr3L:5574940-5574966	27	chr3L:5576838,5574940-5574966,5573829	S	ASE
RtGEF	DmeEX0006254	chr2L:20356876-20359153	2278	chr2L:20356801,20356876-20359153+20359183,20360013	S	ASE
RtGEF	DmeEX0006255	chr2L:20361969-20362826	858	chr2L:20360812,20361969-20362826,20364297	S	ASE
fry	DmeEX0008005	chr3L:9665556-9665699	144	chr3L:9667702,9665556-9665699,9664244	S	ASE
sba	DmeEX0009344	chr3R:23896209-23896554	346	chr3R:23896850+23897063,23896209-23896554+23896608,23895426+23895497	S	ASE
Dat	DmeEX0003965	chr2R:24154688-24155042	355	chr2R:24139861,24154632+24154688-24155042,24155804	S	ASE
Khc-73	DmeEX0004873	chr2R:15524860-15524901	42	chr2R:15525015,15524860-15524901,15524737	S	ASE
loco	DmeEX0008522	chr3R:22629553-22630606	1054	chr3R:22636801,22629553-22630606,22622906	S	ASE
lig	DmeEX0008512	chr2R:8077260-8077292	33	chr2R:8076448,8077260-8077292,8077731	S	ASE
Papss	DmeEX0005635	chr3L:19848170-19848398	229	chr3L:19845630,19848170-19848398,19858378	S	ASE
KrT95D	DmeEX0004890	chr3R:24002422-24002547	126	chr3R:24003416,24002422-24002547,24000780	S	ASE
ArfGAP1	DmeEX0000226	chr3L:12415945-12416004	60	chr3L:12416275,12415945-12416004+12416160,12415869	S	ASE
Adk1	DmeEX0000159	chr3L:12201779-12201862	84	chr3L:12203719,12201779-12201862,12201496	S	ASE
RhoGEF2	DmeEX0006096	chr2R:17035655-17036407	753	chr2R:17035008,17035346+17035655-17036407,17036564+17036817	S	ASE
CG32809	DmeEX0001837	chrX:1685187-1685279	93	chrX:1685647,1685187-1685279+1685535,1684745	S	ASE
trio	DmeEX0009904	chr3L:1018562-1019272	711	chr3L:1024204,1018562-1019272,1009739	S	ASE
SF1	DmeEX0006279	chr3R:17542415-17542490	76	chr3R:17541801,17542415-17542490,17543500	S	ASE
Gyk	DmeEX0004653	chr3L:205368-205472	105	chr3L:207232,205368-205472,203619	S	ASE
RhoGAP1A	DmeEX0006067	chrX:136055-136075	21	chrX:134760,136055-136075,136635	S	ASE
Crag	DmeEX0003881	chrX:8598074-8598154	81	chrX:8597714,8598074-8598154,8599031	S	ASE
Eph	DmeEX0004299	chr4:617304-617351	48	chr4:616181,617304-617351,618348	S	ASE
Hsc70Cb	DmeEX0004745	chr3L:14041427-14041522	96	chr3L:14040594,14041427-14041522,14042159	S	ASE
HDAC6	DmeEX0004670	chrX:15338837-15338924	88	chrX:15338665+15338704,15338837-15338924,15339627	S	ASE
Grip84	DmeEX0004618	chrX:19562411-19562509	99	chrX:19562692,19562411-19562509,19561795	S	ASE
Axn	DmeEX0000312	chr3R:30032674-30032811	138	chr3R:30032112,30032674-30032811,30032931	S	ASE
Nep2	DmeEX0005331	chr3R:4722608-4722640	33	chr3R:4722774,4722608-4722640,4721390	S	ASE
CG1516	DmeEX0001034	chr2R:9853683-9853730	48	chr2R:9854511,9853683-9853730,9853205	S	ASE
CG6191	DmeEX0002934	chr2R:13582162-13582194	33	chr2R:13582799,13582162-13582194,13581866	S	ASE
CG8740	DmeEX0003267	chr2R:8745821-8746109	289	chr2R:8736408,8745821-8746109+8746145,8752409	S	ASE
VhaSFD	DmeEX0006998	chr2L:16725892-16726113	222	chr2L:16727010,16725892-16726113,16724993	S	ASE
CG9776	DmeEX0003425	chr3R:4332608-4332709	102	chr3R:4332992,4332572+4332608-4332709+4332860,4332477	S	ASE
msps	DmeEX0008697	chr3R:16057294-16057389	96	chr3R:16056791,16057294-16057389,16057552	S	ASE
MBD-like	DmeEX0004998	chr3R:9560275-9560613	339	chr3R:9560031,9560272+9560275-9560613,9560923	S	ASE
l(1)G0232	DmeEX0008401	chrX:9638193-9638462	270	chrX:9643657,9638193-9638462+9638465,9631095	S	ASE
jbug	DmeEX0008263	chr2R:22731144-22731491	348	chr2R:22731666,22731144-22731491,22731012	S	ASE
CG18507	DmeEX0001305	chr2L:13669545-13669785	241	chr2L:13669385,13669545-13669785,13670262+13670438	S	ASE
CG14778	DmeEX0000989	chrX:1469805-1469953	149	chrX:1467617,1469805-1469953,1470015	S	ASE
pod1	DmeEX0009114	chrX:6809374-6809406	33	chrX:6809137,6809374-6809406,6809485	S	ASE
CG12065	DmeEX0000657	chrX:8584843-8584923	81	chrX:8584575,8584843-8584923,8585810	S	ASE
CG12065	DmeEX0000658	chrX:8586552-8586608	57	chrX:8586245,8586552-8586608,8587258	S	ASE
CG7766	DmeEX0003123	chrX:9096766-9096825	60	chrX:9097355,9096766-9096825,9095651+9095825+9095975	S	ASE
CG2247	DmeEX0001371	chrX:11609402-11609713	312	chrX:11610202,11609402-11609713,11609307	S	ASE
CG3632	DmeEX0002123	chrX:16302210-16302412	203	chrX:16301917,16302210-16302412,16302907	S	ASE
CG13004	DmeEX0000760	chrX:16829040-16829126	87	chrX:16834612,16829040-16829126,16828075	S	ASE
Hayan	DmeEX0004681	chrX:18481357-18482133	777	chrX:18482309,18481283+18481357-18482133,18481228	S	ASE
RhoGAP19D	DmeEX0006062	chrX:20477113-20477187	75	chrX:20477266,20477113-20477187,20476808+20476811	S	ASE
bves	DmeEX0007371	chrX:21080047-21080079	33	chrX:21076182,21080047-21080079,21080780	S	ASE
CG1718	DmeEX0001196	chrX:21299544-21299609	66	chrX:21300151,21299544-21299609,21298934	S	ASE
Cp110	DmeEX0003852	chrX:22485237-22485326	90	chrX:22484526,22485237-22485326,22485402	S	ASE
CG4887	DmeEX0002779	chr2L:1174497-1174570	74	chr2L:1174266,1174497-1174570,1174910	S	ASE
CG7337	DmeEX0003061	chr2L:1913209-1913663	455	chr2L:1910149,1913209-1913663,1932056	S	ASE
Nha1	DmeEX0005351	chr2L:6864419-6864639	221	chr2L:6870134,6864419-6864639,6864352	S	ASE
sip2	DmeEX0009535	chr2L:6963744-6963855	112	chr2L:6963939,6963611+6963633+6963744-6963855,6963554	S	ASE
Scgalpha	DmeEX0006363	chr2L:8304662-8304772	111	chr2L:8304577,8304662-8304772,8304844	S	ASE
eEF1delta	DmeEX0007811	chr2L:10233481-10233561	81	chr2L:10232659,10233481-10233561,10233757	S	ASE
Reps	DmeEX0006015	chr2L:11103323-11103409	87	chr2L:11103844,11103323-11103409,11103169	S	ASE
CG6686	DmeEX0002987	chr2L:11987472-11987494	23	chr2L:11987696,11987472-11987494,11987387	S	ASE
Sfmbt	DmeEX0006431	chr2L:13174439-13175276	838	chr2L:13175667,13174439-13175276,13173941	S	ASE
loqs	DmeEX0008530	chr2L:13384657-13384794	138	chr2L:13384022,13384527+13384657-13384794,13384984+13384987	S	ASE
Lrch	DmeEX0004987	chr2L:17370843-17371820	978	chr2L:17372565,17370843-17371820,17368388	S	ASE
CG10602	DmeEX0000479	chr2L:18857588-18858462	875	chr2L:18858952,18857512+18857542+18857588-18858462+18858519,18857403	S	ASE
CG17549	DmeEX0001232	chr2L:19387862-19387936	75	chr2L:19388040,19387862-19387936,19387769	S	ASE
CG10237	DmeEX0000439	chr2L:19438009-19438133	125	chr2L:19440664+19441159,19438009-19438133,19437845	S	ASE
CG2225	DmeEX0001365	chr2L:21670449-21670481	33	chr2L:21670535,21670102+21670449-21670481,21669913	S	ASE
CG1399	DmeEX0000874	chr2R:7677998-7678404	407	chr2R:7678570,7677819+7677870+7677899+7677998-7678404,7677731+7677734	S	ASE
ACC	DmeEX0000048	chr2R:7983476-7983742	267	chr2R:7984881,7983152+7983476-7983742,7983007	S	ASE
CG8708	DmeEX0003256	chr2R:8161033-8161268	236	chr2R:8161411,8161033-8161268,8160929	S	ASE
KCNQ	DmeEX0004856	chr2R:10152378-10152422	45	chr2R:10152904,10151961+10152378-10152422,10151037+10151052	S	ASE
Pex6	DmeEX0005710	chr2R:10880137-10880269	133	chr2R:10880033+10880085,10880111+10880137-10880269,10880328	S	ASE
tou	DmeEX0009882	chr2R:11581628-11581749	122	chr2R:11582616+11583015,11581628-11581749+11582145,11581398	S	ASE
ckn	DmeEX0007479	chr2R:14977687-14977923	237	chr2R:14977473,14977687-14977923,14978230	S	ASE
mrj	DmeEX0008678	chr2R:16205320-16205580	261	chr2R:16205710,16205320-16205580,16205031	S	ASE
Ehbp1	DmeEX0004255	chr2R:17010887-17010976	90	chr2R:17011154,17010887-17010976,17010535	S	ASE
CG5174	DmeEX0002825	chr2R:18424607-18424666	60	chr2R:18424486,18424607-18424666,18424872	S	ASE
CG15111	DmeEX0001027	chr2R:19139141-19139349	209	chr2R:19138261,19138858+19139141-19139349,19139694	S	ASE
CG8929	DmeEX0003293	chr2R:20327867-20328134	268	chr2R:20327393,20327867-20328134,20328327	S	ASE
CG13428	DmeEX0000808	chr2R:20539965-20540039	75	chr2R:20540221,20539965-20540039,20539813	S	ASE
CG4266	DmeEX0002408	chr2R:21165559-21165874	316	chr2R:21166730,21165559-21165874,21165043	S	ASE
CG4266	DmeEX0002409	chr2R:21167172-21167444	273	chr2R:21167596,21167172-21167444,21167042	S	ASE
MFS16	DmeEX0005017	chr2R:21282456-21282564	109	chr2R:21282379+21282391,21282456-21282564+21282830+21282926,21282987	S	ASE
CG9485	DmeEX0003382	chr2R:21313394-21313716	323	chr2R:21312462+21312580+21312740+21312783,21313378+21313394-21313716+21313979+21314032,21314424	S	ASE
Liprin-gamma	DmeEX0004945	chr2R:22342521-22342730	210	chr2R:22344714,22342521-22342730,22341595	S	ASE
nahoda	DmeEX0008826	chr2R:22914520-22914850	331	chr2R:22914348,22914520-22914850,22915445	S	ASE
CG9850	DmeEX0003445	chr2R:23756364-23756539	176	chr2R:23757415,23756364-23756539+23756542+23756551,23754337	S	ASE
Eps-15	DmeEX0004307	chr2R:24772941-24773003	63	chr2R:24773212,24772941-24773003,24772795	S	ASE
Nplp1	DmeEX0005475	chr2R:25037702-25037964	263	chr2R:25037530,25037702-25037964+25037970,25039051	S	ASE
CG7971	DmeEX0003158	chr3L:1654807-1654841	35	chr3L:1655254,1654807-1654841+1655151,1654726	S	ASE
CG13937	DmeEX0000869	chr3L:1878356-1878544	189	chr3L:1881129,1878356-1878544+1878559,1878039	S	ASE
CG1275	DmeEX0000721	chr3L:2255539-2255803	265	chr3L:2257112,2255539-2255803+2255815+2255822,2253986	S	ASE
CG11486	DmeEX0000607	chr3L:3084808-3084900	93	chr3L:3083809,3084808-3084900,3085204	S	ASE
Girdin	DmeEX0004512	chr3L:3183933-3183997	65	chr3L:3183799,3183933-3183997+3184037,3184249+3184252	S	ASE
CG1299	DmeEX0000757	chr3L:4150222-4150391	170	chr3L:4149025,4150222-4150391,4150464+4150501+4150529	S	ASE
Blimp-1	DmeEX0000349	chr3L:5645266-5645304	39	chr3L:5644851,5645266-5645304,5645675	S	ASE
CG7546	DmeEX0003094	chr3L:7513523-7513621	99	chr3L:7513392,7513523-7513621,7513818	S	ASE
Snmp2	DmeEX0006504	chr3L:7738112-7738244	133	chr3L:7738335,7738107+7738112-7738244,7736869	S	ASE
CG7185	DmeEX0003039	chr3L:8313011-8313151	141	chr3L:8313957,8313011-8313151,8312750	S	ASE
CG4452	DmeEX0002668	chr3L:9368568-9368661	94	chr3L:9368214,9368568-9368661,9368901	S	ASE
wls	DmeEX0010113	chr3L:11167819-11167914	96	chr3L:11168137,11167819-11167914,11167608	S	ASE
GlcAT-P	DmeEX0004518	chr3L:11182155-11182643	489	chr3L:11183634,11182155-11182643,11179716	S	ASE
CG10948	DmeEX0000522	chr3L:12847050-12847156	107	chr3L:12848370,12847050-12847156,12845853	S	ASE
CG9628	DmeEX0003400	chr3L:14626841-14626894	54	chr3L:14622907+14622935+14622946+14623033,14626841-14626894,14627020	S	ASE
CG12304	DmeEX0000686	chr3L:15583997-15584095	99	chr3L:15583881,15583997-15584095,15584287	S	ASE
CG3764	DmeEX0002153	chr3L:17001516-17001644	129	chr3L:17011389,17001516-17001644+17001747,17000012	S	ASE
CG17233	DmeEX0001204	chr3L:20236120-20236328	209	chr3L:20236434,20236120-20236328,20235677	S	ASE
CG17233	DmeEX0001205	chr3L:20238738-20239544	807	chr3L:20239863,20238738-20239544+20239547+20239610+20239613,20237910	S	ASE
CG10508	DmeEX0000469	chr3L:21214721-21215112	392	chr3L:21214376,21214612+21214721-21215112,21215373	S	ASE
Nopp140	DmeEX0005455	chr3L:21835074-21835229	156	chr3L:21834829,21835071+21835074-21835229,21835983	S	ASE
CG11241	DmeEX0000558	chr3L:22734589-22734736	148	chr3L:22734909,22734589-22734736,22733588	S	ASE
DppIII	DmeEX0004080	chr3R:8344809-8345023	215	chr3R:8344483,8344809-8345023,8345093	S	ASE
CG8176	DmeEX0003201	chr3R:9523536-9523796	261	chr3R:9522714+9522891,9523243+9523536-9523796,9524202	S	ASE
ATP8B	DmeEX0000083	chr3R:12074459-12074870	412	chr3R:12075174,12074204+12074459-12074870+12074890+12074893,12073616	S	ASE
NijC	DmeEX0005377	chr3R:12696454-12696660	207	chr3R:12696299,12696454-12696660,12696724+12697065	S	ASE
alt	DmeEX0007128	chr3R:17675642-17675737	96	chr3R:17676087,17675642-17675737,17675533	S	ASE
subdued	DmeEX0009758	chr3R:19638679-19638750	72	chr3R:19638901,19638652+19638679-19638750,19638427+19638592	S	ASE
hdly	DmeEX0008140	chr3R:20927188-20927466	279	chr3R:20926977,20927188-20927466+20927781,20928680	S	ASE
CG7956	DmeEX0003148	chr3R:21525085-21525300	216	chr3R:21524649,21525085-21525300+21525418,21525527	S	ASE
spas	DmeEX0009652	chr3R:24039911-24040096	186	chr3R:24039765,24039911-24040096,24040306	S	ASE
Saf-B	DmeEX0006330	chr3R:24819729-24820767	1039	chr3R:24818849,24819729-24820767,24821097	S	ASE
nct	DmeEX0008827	chr3R:24854225-24854302	78	chr3R:24854086,24854225-24854302,24854362	S	ASE
Nmnat	DmeEX0005437	chr3R:24946476-24946639	164	chr3R:24946182+24946295,24946476-24946639,24946884+24946954	S	ASE
CG5028	DmeEX0002809	chr3R:25683058-25683383	326	chr3R:25682431,25683058-25683383,25683473	S	ASE
CG14509	DmeEX0000952	chr3R:29174934-29175428	495	chr3R:29176546+29176555,29174934-29175428,29173994	S	ASE
CG2246	DmeEX0001369	chr3R:30601296-30601308	13	chr3R:30601417,30601201+30601296-30601308,30595621+30595626	S	ASE
CG1607	DmeEX0001104	chr3R:31390298-31390359	62	chr3R:31390198,31390298-31390359,31390589	S	ASE
CG1909	DmeEX0001326	chr4:587926-588042	117	chr4:587093,587843+587926-588042,588572	S	ASE
CG17715	DmeEX0001267	chr2L:22848970-22849092	123	chr2L:22844847,22848970-22849092,22849214	S	ASE
tai	DmeEX0009803	chr2L:9244263-9244586	324	chr2L:9243900,9244152+9244263-9244586+9244861,9245386	S	ASE
CG17376	DmeEX0001220	chr2L:6800163-6800315	153	chr2L:6800489+6800651,6800163-6800315,6800111	S	ASE
mask	DmeEX0008573	chr3R:24235393-24235431	39	chr3R:24232974,24235393-24235431,24235817	S	ASE
Liprin-alpha	DmeEX0004941	chr2L:6727194-6727322	129	chr2L:6726718,6727194-6727322+6727334,6727863	S	ASE
CG30122	DmeEX0001446	chr2R:18634770-18634941	172	chr2R:18636143,18634770-18634941,18634285	S	ASE
RIC-3	DmeEX0005916	chr2R:21023662-21023754	93	chr2R:21023586+21023605,21023662-21023754,21023976	S	ASE
LpR2	DmeEX0004969	chr3R:25718398-25718556	159	chr3R:25722416,25718398-25718556+25718614+25718623,25713961	S	ASE
CG31140	DmeEX0001538	chr3R:23974350-23975678	1329	chr3R:23973554,23974152+23974350-23975678,23976166	S	ASE
wge	DmeEX0010106	chr3R:22716934-22717050	117	chr3R:22717207,22716934-22717050,22716631+22716664+22716667	S	ASE
CG31388	DmeEX0001576	chr3R:11238854-11238900	47	chr3R:11238609,11238811+11238854-11238900,11238957	S	ASE
CG31638	DmeEX0001613	chr2L:6495244-6495868	625	chr2L:6495104,6495244-6495868,6496057	S	ASE
RluA-1	DmeEX0006142	chr2L:10465289-10465376	88	chr2L:10465936,10465289-10465376,10465094	S	ASE
CG32000	DmeEX0001686	chr4:137239-137332	94	chr4:137167,137223+137239-137332,137391	S	ASE
dpr10	DmeEX0007734	chr3L:10153613-10153750	138	chr3L:10154762,10153613-10153750,10151103	S	ASE
CG32196	DmeEX0001735	chr3L:18460224-18460346	123	chr3L:18460869,18460224-18460346,18460069	S	ASE
CG32264	DmeEX0001751	chr3L:3722860-3723105	246	chr3L:3723639,3722860-3723105,3722522	S	ASE
zormin	DmeEX0010174	chr3L:2127078-2128760	1683	chr3L:2129054,2126999+2127078-2128760,2126670	S	ASE
CG32549	DmeEX0001796	chrX:18403985-18404393	409	chrX:18407797,18403985-18404393,18392910	S	ASE
AMPdeam	DmeEX0000067	chrX:13834171-13834206	36	chrX:13834815,13834171-13834206,13833022+13833031	S	ASE
CG33695	DmeEX0001937	chr2L:11278575-11278673	99	chr2L:11278485,11278575-11278673,11278755	S	ASE
CG33178	DmeEX0001889	chrX:15083121-15083156	36	chrX:15083041,15083121-15083156,15083257	S	ASE
Unc-89	DmeEX0006962	chr2R:24004789-24004863	75	chr2R:24005023,24004789-24004863,24004123	S	ASE
mim	DmeEX0008632	chr2R:6935215-6935295	81	chr2R:6935423,6935215-6935295,6935108	S	ASE
CG40191	DmeEX0002199	chr2R:1265343-1265531	189	chr2R:1265293,1265343-1265531,1266192	S	ASE
LpR1	DmeEX0004959	chr3R:25744366-25744542	177	chr3R:25744684,25744366-25744542,25742525	S	ASE
CG34120	DmeEX0001964	chrX:21133548-21133595	48	chrX:21133468,21133548-21133595,21133814	S	ASE
CG34133	DmeEX0001976	chr3R:29871060-29871149	90	chr3R:29870054,29871060-29871149,29871239	S	ASE
CG34347	DmeEX0001994	chr3R:31357279-31357533	255	chr3R:31355783,31357279-31357533,31358909	S	ASE
CG34376	DmeEX0002036	chr3R:22458321-22459230	910	chr3R:22457477,22458321-22459230+22459659,22459748+22459842	S	ASE
Pvf3	DmeEX0005896	chr2L:7118885-7118923	39	chr2L:7155487,7118885-7118923,7107551	S	ASE
CG34383	DmeEX0002048	chr3R:13755082-13755606	525	chr3R:13750446,13755082-13755606+13755914,13756376	S	ASE
CG34383	DmeEX0002049	chr3R:13756890-13757027	138	chr3R:13756662,13756890-13757027,13757183	S	ASE
CG34383	DmeEX0002050	chr3R:13761308-13761767	460	chr3R:13760362,13761308-13761767+13761777,13762701	S	ASE
Rgk3	DmeEX0006037	chr2R:21278983-21279093	111	chr2R:21278825,21278983-21279093,21279799	S	ASE
CG34398	DmeEX0002067	chr2L:8922938-8923456	519	chr2L:8916053,8922938-8923456,8925204	S	ASE
CG34398	DmeEX0002068	chr2L:8928060-8928743	684	chr2L:8927707,8928060-8928743,8928990	S	ASE
CG34398	DmeEX0002069	chr2L:8930484-8930550	67	chr2L:8930396,8930484-8930550+8930664,8931082	S	ASE
CG34408	DmeEX0002073	chrX:10226180-10226371	192	chrX:10226021,10226180-10226371,10226515	S	ASE
CG6084	DmeEX0002925	chr3L:11620923-11621103	181	chr3L:11621214,11620923-11621103,11620665	S	ASE
CG12484	DmeEX0000700	chr2R:20470414-20470578	165	chr2R:20470120,20470414-20470578,20471541	S	ASE
spin	DmeEX0009662	chr2R:16136834-16137029	196	chr2R:16136566,16136834-16137029,16137205	S	ASE
cp309	DmeEX0007528	chr3L:15080946-15081161	216	chr3L:15081333,15080946-15081161,15076045	S	ASE
Vrp1	DmeEX0007007	chr2R:22110546-22110938	393	chr2R:22111328,22110546-22110938,22110360	S	ASE
Ndae1	DmeEX0005308	chr2L:7244974-7245083	110	chr2L:7248829,7244974-7245083,7237790	S	ASE
glo	DmeEX0008072	chr3R:11817194-11817338	145	chr3R:11818006,11817194-11817338,11816757	S	ASE
alpha-Man-I	DmeEX0007120	chrX:10286449-10287080	632	chrX:10323566,10286449-10287080,10279191	S	ASE
grh	DmeEX0008092	chr2R:17840435-17840499	65	chr2R:17839789,17840435-17840499,17840748	S	ASE
PMCA	DmeEX0005601	chr4:353943-353978	36	chr4:354351,353943-353978,352590	S	ASE
C3G	DmeEX0000375	chrX:6787096-6787248	153	chrX:6787351,6787096-6787248+6787266,6786812	S	ASE
C3G	DmeEX0000376	chrX:6789712-6791161	1450	chrX:6803107,6789712-6791161,6789051	S	ASE
Camta	DmeEX0003697	chr2R:9475309-9475425	117	chr2R:9475204,9475309-9475425,9476101	S	ASE
CG42388	DmeEX0002335	chrX:9049250-9050935	1686	chrX:9040316,9049250-9050935,9051037	S	ASE
Dys	DmeEX0004192	chr3R:19483904-19484944	1041	chr3R:19482651,19483904-19484944,19485040	S	ASE
Dys	DmeEX0004194	chr3R:19571021-19571071	51	chr3R:19562826,19571021-19571071,19590124	S	ASE
CG42542	DmeEX0002383	chr3R:15200686-15201225	540	chr3R:15199710,15200686-15201225,15202024	S	ASE
mfas	DmeEX0008616	chr3R:11992072-11992143	72	chr3R:11992742,11992072-11992143,11989325+11989328+11989523	S	ASE
app	DmeEX0007137	chr3L:12212653-12212767	115	chr3L:12213093,12212653-12212767,12207937	S	ASE
Rbp6	DmeEX0005990	chr3L:17066625-17066840	216	chr3L:17066869+17067137,17066625-17066840,17065708	S	ASE
stj	DmeEX0009734	chr2R:13814968-13815024	57	chr2R:13814786,13814968-13815024,13815555	S	ASE
inaE	DmeEX0008249	chrX:13805452-13805475	24	chrX:13804421,13805452-13805475+13805643+13805662,13806532	S	ASE
plx	DmeEX0009098	chr3R:5702601-5702771	171	chr3R:5697485,5702601-5702771+5702927,5707184	S	ASE
plx	DmeEX0009099	chr3R:5708021-5708182	162	chr3R:5707941,5708021-5708182,5708499	S	ASE
CG42613	DmeEX0002398	chr3R:18975243-18975281	39	chr3R:18975170,18975243-18975281,18975458	S	ASE
Opa1	DmeEX0005530	chr2R:14234443-14234559	117	chr2R:14234693,14234396+14234443-14234559+14234622,14234342	S	ASE
haf	DmeEX0008128	chr2L:1605099-1605485	387	chr2L:1604885,1605096+1605099-1605485,1606390	S	ASE
CG42672	DmeEX0002425	chr2R:21299837-21300371	535	chr2R:21296213,21299837-21300371+21300395,21303885	S	ASE
CG42673	DmeEX0002429	chr3L:9586627-9588046	1420	chr3L:9581713,9586627-9588046,9588240	S	ASE
CG42674	DmeEX0002430	chr3L:20152201-20152305	105	chr3L:20153164,20152201-20152305,20151890	S	ASE
wb	DmeEX0010099	chr2L:14325696-14326371	676	chr2L:14325554,14325696-14326371,14326435	S	ASE
Lmpt	DmeEX0004954	chr3L:16896408-16896599	192	chr3L:16884004,16896408-16896599,16896804	S	ASE
CG42684	DmeEX0002443	chrX:17736198-17736269	72	chrX:17721615,17736198-17736269,17746571	S	ASE
pdm3	DmeEX0009037	chr2R:8394566-8394619	54	chr2R:8393737,8394563+8394566-8394619,8395031	S	ASE
nemy	DmeEX0008830	chr2R:12664985-12665232	248	chr2R:12667835,12664985-12665232,12661196	S	ASE
CG42732	DmeEX0002459	chr2R:10333633-10333812	180	chr2R:10334896,10333633-10333812+10333944,10332367	S	ASE
CG42748	DmeEX0002468	chr2L:22157023-22157055	33	chr2L:22156815,22157023-22157055,22158492+22158513	S	ASE
Asx	DmeEX0000270	chr2R:14507416-14507481	66	chr2R:14507349,14507413+14507416-14507481,14507540	S	ASE
Msp300	DmeEX0005219	chr2L:5141311-5141517	207	chr2L:5140921,5141311-5141517,5141653	S	ASE
sdt	DmeEX0009415	chrX:8232429-8232906	478	chrX:8228098,8232429-8232906,8235589	S	ASE
Sik3	DmeEX0006468	chr2R:18701921-18702187	267	chr2R:18701485,18701921-18702187,18702519+18702528	S	ASE
trh	DmeEX0009900	chr3L:370203-370289	87	chr3L:370607,370203-370289,369673	S	ASE
bru-2	DmeEX0007302	chr2L:12359601-12359683	83	chr2L:12358261,12359601-12359683,12362601	S	ASE
nrm	DmeEX0008870	chr3L:23021679-23021708	30	chr3L:23020842,23021679-23021708,23024029	S	ASE
CG43129	DmeEX0002516	chr2L:10852363-10852885	523	chr2L:10851687,10852363-10852885,10853110	S	ASE
CG43143	DmeEX0002521	chr3R:10295321-10296061	741	chr3R:10294318,10295321-10296061,10296734	S	ASE
mub	DmeEX0008745	chr3L:21918336-21918476	141	chr3L:21915655,21918336-21918476,21920903	S	ASE
milt	DmeEX0008627	chr2L:7046320-7047214	895	chr2L:7041159,7046254+7046320-7047214,7051367	S	ASE
Patronin	DmeEX0005644	chr2R:17526834-17526980	147	chr2R:17527214,17526834-17526980,17526317+17526413+17526416	S	ASE
Hk	DmeEX0004698	chrX:10254720-10255172	453	chrX:10255493,10254720-10255172,10254307+10254393	S	ASE
scrib	DmeEX0009375	chr3R:26576357-26576641	285	chr3R:26575448,26576357-26576641,26578721+26578724	S	ASE
Zn72D	DmeEX0007064	chr3L:16108852-16109054	203	chr3L:16109622,16108852-16109054,16107786	S	ASE
CG43689	DmeEX0002572	chrX:4087054-4087383	330	chrX:4086250,4087054-4087383,4088014	S	ASE
Slob	DmeEX0006485	chr2L:7646943-7647266	324	chr2L:7648747,7646560+7646943-7647266+7647509,7646010	S	ASE
CG43783	DmeEX0002620	chr3L:8934231-8934308	78	chr3L:8934405,8934231-8934308+8934311,8934140	S	ASE
Ca-alpha1T	DmeEX0003612	chrX:6135702-6135740	39	chrX:6137787,6135702-6135740,6132313	S	ASE
Eip93F	DmeEX0004276	chr3R:21975626-21976054	429	chr3R:21960907,21975155+21975626-21976054,21995520	S	ASE
gpp	DmeEX0008082	chr3R:6445535-6446072	538	chr3R:6444310,6445535-6446072,6446460	S	ASE
Rgk1	DmeEX0006032	chr2R:19346053-19346219	167	chr2R:19349253,19346053-19346219,19330711	S	ASE
RapGAP1	DmeEX0005965	chr2L:7529202-7529942	741	chr2L:7536275,7529202-7529942,7501525	S	ASE
pHCl	DmeEX0008980	chr3L:15867983-15868057	75	chr3L:15868559,15867983-15868057,15867619	S	ASE
Src42A	DmeEX0006555	chr2R:5997764-6001423	3660	chr2R:5986666,5997764-6001423,6009063	S	ASE
Strn-Mlck	DmeEX0006587	chr2R:15948164-15948710	547	chr2R:15948808,15948005+15948164-15948710,15947606	S	ASE
NnaD	DmeEX0005440	chrX:13709829-13710395	567	chrX:13709557,13709829-13710395+13710780,13711104+13711511	S	ASE
NnaD	DmeEX0005441	chrX:13715033-13715611	579	chrX:13714959,13715033-13715611+13715626,13715754+13715763	S	ASE
PDZ-GEF	DmeEX0005561	chr2L:6330123-6330563	441	chr2L:6329697,6330123-6330563+6330696+6330718,6330771	S	ASE
GlyS	DmeEX0004570	chr3R:15145318-15145572	255	chr3R:15147475,15145318-15145572,15145239	S	ASE
rg	DmeEX0009252	chrX:5243883-5244050	168	chrX:5243486,5243883-5244050,5246523	S	ASE
Pde8	DmeEX0005683	chr2R:23669902-23670377	476	chr2R:23666035,23669902-23670377,23671976	S	ASE
stai	DmeEX0009719	chr2L:6122698-6122853	156	chr2L:6122410,6122698-6122853,6122978	S	ASE
btsz	DmeEX0007357	chr3R:14814249-14821283	7035	chr3R:14823863,14814249-14821283,14808811	S	ASE
Ten-a	DmeEX0006714	chrX:12298169-12298195	27	chrX:12295684,12298169-12298195,12312792	S	ASE
unc-104	DmeEX0010003	chr2R:16761406-16761447	42	chr2R:16761668,16761406-16761447,16760714	S	ASE
rump	DmeEX0009312	chr3R:9508291-9508429	139	chr3R:9509436,9508291-9508429,9507386	S	ASE
rgr	DmeEX0009259	chr2R:8608157-8608250	94	chr2R:8601229,8608157-8608250+8608255,8608312	S	ASE
Argk	DmeEX0000230	chr3L:9051130-9051215	86	chr3L:9061907,9051130-9051215+9051696,9050359	C1	ASE
Bsg25D	DmeEX0000358	chr2L:5276288-5276368	81	chr2L:5276512,5276288-5276368,5275763+5275780	S	ASE
capu	DmeEX0007418	chr2L:3889431-3889784	354	chr2L:3893262,3889431-3889784,3887556	C2	ASE
dnc	DmeEX0007649	chrX:3244735-3244854	120	chrX:3176521+3176685+3176696,3244735-3244854+3244857,3245073	C3	ASE
dnc	DmeEX0007652	chrX:3258614-3258878	265	chrX:3246685,3258407+3258611+3258614-3258878,3321041	C3	ASE
dnc	DmeEX0007653	chrX:3279947-3281155	1209	chrX:3246685,3279947-3281155,3321041	C3	ASE
dnc	DmeEX0007656	chrX:3313500-3314608	1109	chrX:3295383+3295453+3295688,3313500-3314608,3321041	C3	ASE
E(bx)	DmeEX0004200	chr3L:236863-236906	44	chr3L:239055,236863-236906,236427+236501+236507	C3	ASE
E(bx)	DmeEX0004201	chr3L:236554-236755	202	chr3L:239055,236554-236755,236427+236501+236507	C3	ASE
EcR	DmeEX0004226	chr2R:6131066-6131124	59	chr2R:6151830,6131066-6131124,6095071	C2	ASE
EcR	DmeEX0004227	chr2R:6122882-6123847	966	chr2R:6151830,6122882-6123847,6095071	C2	ASE
Fas2	DmeEX0004350	chrX:4154387-4154431	45	chrX:4154585,4154387-4154431,4149551	S	ASE
Fas3	DmeEX0004358	chr2L:18388382-18388956	575	chr2L:18387317,18388382-18388956,18392245	C2	ASE
Fas3	DmeEX0004359	chr2L:18391052-18391364	313	chr2L:18387317,18391052-18391364,18392245	S	ASE
Actn	DmeEX0000136	chrX:2029841-2029926	86	chrX:2030215,2029775+2029841-2029926,2028027	C3	ASE
Actn	DmeEX0000137	chrX:2028665-2028750	86	chrX:2030215,2028665-2028750,2028027	C3	ASE
Gpdh	DmeEX0004587	chr2L:5947857-5948263	407	chr2L:5947332,5947857-5948263,5948407	S	ASE
Idh	DmeEX0004767	chr3L:8358556-8358715	160	chr3L:8360329+8360793,8358556-8358715,8357905+8357935	C1	ASE
dlg1	DmeEX0007626	chrX:11388016-11389697	1682	chrX:11387933,11387986+11387992+11388016-11389697+11389781+11389967+11389981+11389985+11390038,11395240	C1	ASE
dlg1	DmeEX0007627	chrX:11399742-11399816	75	chrX:11398822,11399742-11399816,11400788	C2	ASE
dlg1	DmeEX0007628	chrX:11400788-11400832	45	chrX:11399816,11400788-11400832,11405274	C2	ASE
dlg1	DmeEX0007630	chrX:11390231-11390540	310	chrX:11387933,11390176+11390231-11390540,11395240	C2	ASE
dlg1	DmeEX0007631	chrX:11394223-11394246	24	chrX:11387933,11394223-11394246,11395240	C2	ASE
Ca-alpha1D	DmeEX0003601	chr2L:16180139-16180246	108	chr2L:16179546,16180139-16180246,16182779	C3	ASE
Ca-alpha1D	DmeEX0003602	chr2L:16181804-16181911	108	chr2L:16179546,16181804-16181911,16182779	C3	ASE
Ca-alpha1D	DmeEX0003606	chr2L:16178375-16178492	118	chr2L:16177394,16178375-16178492,16178907	C3	ASE
sas	DmeEX0009336	chr3R:7178704-7179336	633	chr3R:7178495,7178704-7179336,7181557	C3	ASE
sas	DmeEX0009337	chr3R:7179399-7179641	243	chr3R:7178495,7179399-7179641,7181557	C3	ASE
mle	DmeEX0008656	chr2R:5979701-5979920	220	chr2R:5980043,5979701-5979920,5979637	S	ASE
Atpalpha	DmeEX0000302	chr3R:20967108-20967202	95	chr3R:20966613,20967108-20967202,20973173	C3	ASE
Atpalpha	DmeEX0000303	chr3R:20968392-20968486	95	chr3R:20966613,20968392-20968486,20973173	C3	ASE
Ppn	DmeEX0005820	chr3R:28525417-28525587	171	chr3R:28525871,28525417-28525587,28523260	C2	ASE
pum	DmeEX0009173	chr3R:9098696-9098737	42	chr3R:9213760,9098696-9098737,9081022	C2	ASE
rdgB	DmeEX0009229	chrX:13775433-13775731	299	chrX:13773978,13775433-13775731,13775973	S	ASE
rdgB	DmeEX0009230	chrX:13775973-13776380	408	chrX:13773978,13775973-13776380,13776676	S	ASE
sgg	DmeEX0009435	chrX:2674597-2674921	325	chrX:2673618,2674597-2674921,2677101	S	ASE
sgg	DmeEX0009436	chrX:2659148-2661093	1946	chrX:2642093,2659148-2661093,2669913	S	ASE
Sh	DmeEX0006437	chrX:17942782-17942972	191	chrX:17945219,17942782-17942972,17930776	C3	ASE
Sh	DmeEX0006438	chrX:17940720-17941157	438	chrX:17942782,17940720-17941157+17941160,17930776	C2	ASE
Shaw	DmeEX0006457	chr2L:3724884-3725196	313	chr2L:3723764,3724884-3725196+3725320,3726679+3726697	C1	ASE
Shaw	DmeEX0006458	chr2L:3725656-3725901	246	chr2L:3723764,3725656-3725901,3726679+3726697	C3	ASE
slgA	DmeEX0009554	chrX:21379588-21379709	122	chrX:21376666,21379588-21379709,21380651	C3	ASE
slgA	DmeEX0009555	chrX:21379973-21380094	122	chrX:21376666,21379973-21380094,21380651	C3	ASE
slo	DmeEX0009578	chr3R:24698198-24698269	72	chr3R:24695417,24698198-24698269,24702088	C3	ASE
slo	DmeEX0009579	chr3R:24699376-24699426	51	chr3R:24695417,24699376-24699426,24703021	C3	ASE
slo	DmeEX0009583	chr3R:24677244-24677335	92	chr3R:24675800,24677244-24677335,24687187	C3	ASE
slo	DmeEX0009585	chr3R:24682308-24682399	92	chr3R:24675800,24682308-24682399,24687187	C3	ASE
sm	DmeEX0009617	chr2R:19564462-19564512	51	chr2R:19573988+19574003,19564441+19564462-19564512,19538211+19538391	C1	ASE
sm	DmeEX0009618	chr2R:19546012-19546059	48	chr2R:19573988+19574003,19546012-19546059,19538211+19538391	C2	ASE
spz	DmeEX0009687	chr3R:27066729-27066884	156	chr3R:27069144,27066729-27066884,27066665	C2	ASE
srp	DmeEX0009707	chr3R:16000613-16000785	173	chr3R:16000059,16000613-16000785,16001752	C3	ASE
srp	DmeEX0009708	chr3R:16001189-16001406	218	chr3R:16000059,16001189-16001406,16001752	C3	ASE
sws	DmeEX0009778	chrX:7959996-7960112	117	chrX:7961177,7959996-7960112,7958482	C3	ASE
sws	DmeEX0009779	chrX:7958978-7959094	117	chrX:7961177,7958978-7959094,7958482	C3	ASE
Tm1	DmeEX0006778	chr3R:15288253-15289439	1187	chr3R:15285354,15288253-15289439,15295113	S	ASE
Tm1	DmeEX0006779	chr3R:15301011-15301073	63	chr3R:15300822,15301011-15301073,15303153	C3	ASE
Tm1	DmeEX0006780	chr3R:15301624-15301686	63	chr3R:15300822,15301624-15301686,15303153	C3	ASE
Tm1	DmeEX0006781	chr3R:15295427-15295544	118	chr3R:15295246,15295427-15295544,15300110	C3	ASE
Tm1	DmeEX0006782	chr3R:15296591-15296708	118	chr3R:15295246,15296591-15296708,15300110	C3	ASE
Tm1	DmeEX0006783	chr3R:15299277-15299347	71	chr3R:15296708,15299277-15299347,15300747	C1	ASE
Tm1	DmeEX0006784	chr3R:15300110-15300180	71	chr3R:15295544,15300110-15300180,15300747	C3	ASE
Ubx	DmeEX0006921	chr3R:16725256-16725306	51	chr3R:16732698+16732725,16725256-16725306,16710612	C1	ASE
Ubx	DmeEX0006922	chr3R:16710562-16710612	51	chr3R:16732698+16732725,16710562-16710612,16659073	C2	ASE
wupA	DmeEX0010135	chrX:18112562-18112662	101	chrX:18113258,18112562-18112662,18106931	C3	ASE
yrt	DmeEX0010154	chr3R:13431415-13431534	120	chr3R:13431669,13431415-13431534,13431353	S	ASE
yrt	DmeEX0010157	chr3R:13430193-13430750	558	chr3R:13430923,13430098+13430193-13430750,13429769	S	ASE
ct	DmeEX0007561	chrX:7632760-7632795	36	chrX:7609538,7632760-7632795,7645780	S	ASE
Ptp4E	DmeEX0005868	chrX:4954135-4954624	490	chrX:4953621,4954117+4954135-4954624,4954971	S	ASE
Ten-m	DmeEX0006719	chr3L:22306042-22306914	873	chr3L:22307547,22306042-22306914,22304529	C1	ASE
Ten-m	DmeEX0006720	chr3L:22305176-22305764	589	chr3L:22307547,22304967+22305176-22305764,22304529	C1	ASE
Ten-m	DmeEX0006721	chr3L:22304246-22304529	284	chr3L:22307547,22304246-22304529,22303608	C2	ASE
Ten-m	DmeEX0006722	chr3L:22303699-22304110	412	chr3L:22307547,22303699-22304110,22303608	C2	ASE
B52	DmeEX0000326	chr3R:13664012-13664934	923	chr3R:13663051,13664012-13664934,13665453	S	ASE
Sam-S	DmeEX0006332	chr2L:111005-111117	113	chr2L:110877,111005-111117,112690	C3	ASE
Sam-S	DmeEX0006333	chr2L:111907-112019	113	chr2L:110877,111907-112019,112690	C3	ASE
ewg	DmeEX0007906	chrX:272557-272883	327	chrX:273183,272422+272458+272557-272883,271613	C3	ASE
Mbs	DmeEX0005070	chr3L:16077723-16077809	87	chr3L:16077282,16077723-16077809,16080759	C2	ASE
Mbs	DmeEX0005071	chr3L:16078820-16079726	907	chr3L:16077282,16078820-16079726,16080759	C3	ASE
Shal	DmeEX0006455	chr3L:19571530-19572079	550	chr3L:19572291,19571530-19572079,19569813	C1	ASE
Shal	DmeEX0006456	chr3L:19569661-19569813	153	chr3L:19572291,19569661-19569813,19568716	S	ASE
lola	DmeEX0008526	chr2R:10527066-10527219	154	chr2R:10532039,10527066-10527219,10484252	C2	ASE
lola	DmeEX0008528	chr2R:10491134-10492585	1452	chr2R:10532039,10491134-10492585,10484252	C1	ASE
Eip63E	DmeEX0004262	chr3L:3588042-3588080	39	chr3L:3578480,3588042-3588080,3593329	S	ASE
bt	DmeEX0007326	chr4:738953-738988	36	chr4:737909,738953-738988,745166	C2	ASE
bt	DmeEX0007327	chr4:739949-739981	33	chr4:737909,739949-739981,745166	C3	ASE
bt	DmeEX0007328	chr4:742403-742550	148	chr4:737909,742403-742550,745166	C3	ASE
bt	DmeEX0007329	chr4:742788-743161	374	chr4:737909,742788-743161,745166	C2	ASE
bt	DmeEX0007333	chr4:726662-726683	22	chr4:726029,726662-726683,727461	C3	ASE
bt	DmeEX0007335	chr4:736339-736515	177	chr4:736187,736339-736515,737736+737739	C3	ASE
bt	DmeEX0007336	chr4:736819-737046	228	chr4:736187,736819-737046,737736+737739	C3	ASE
bt	DmeEX0007337	chr4:733217-733564	348	chr4:732233,733217-733564,733920	C1	ASE
bt	DmeEX0007339	chr4:734342-734401	60	chr4:733964,734279+734342-734401,737736+737739	C2	ASE
bt	DmeEX0007340	chr4:734478-734537	60	chr4:734401,734478-734537,737736+737739	C3	ASE
bt	DmeEX0007341	chr4:734717-734812	96	chr4:734537,734714+734717-734812,737736+737739	C3	ASE
bt	DmeEX0007342	chr4:735515-735823	309	chr4:734812,735515-735823,737736+737739	C3	ASE
bt	DmeEX0007343	chr4:735908-736030	123	chr4:735823,735905+735908-736030,737736+737739	C2	ASE
bt	DmeEX0007344	chr4:736149-736187	39	chr4:736030,736149-736187,737736+737739	C2	ASE
bt	DmeEX0007345	chr4:750570-751469	900	chr4:749019,750570-751469,753338	C3	ASE
bt	DmeEX0007347	chr4:752177-752940	764	chr4:749019,752177-752940,753338	C3	ASE
bt	DmeEX0007348	chr4:753025-753160	136	chr4:749019,753025-753160,753338	C2	ASE
Parp	DmeEX0005639	chr3R:3468909-3469478	570	chr3R:3523414,3468909-3469478,3462693	S	ASE
hep	DmeEX0008143	chrX:13084245-13084570	326	chrX:13085596,13084245-13084570,13083098	S	ASE
hep	DmeEX0008144	chrX:13083962-13083983	22	chrX:13085596,13083962-13083983,13083098	C2	ASE
cora	DmeEX0007517	chr2R:19237742-19237771	30	chr2R:19237063,19237742-19237771,19238152	C1	ASE
cora	DmeEX0007519	chr2R:19241216-19241785	570	chr2R:19238434,19241216-19241785,19242174	C1	ASE
cora	DmeEX0007520	chr2R:19242174-19242395	222	chr2R:19241785,19242174-19242395,19242704	C2	ASE
cora	DmeEX0007521	chr2R:19242490-19242585	96	chr2R:19242395,19242484+19242490-19242585,19242704	C1	ASE
l(2)01289	DmeEX0008410	chr2R:6732002-6732184	183	chr2R:6732238,6732002-6732184,6726027	C2	ASE
l(2)01289	DmeEX0008411	chr2R:6731797-6731934	138	chr2R:6732002,6731797-6731934,6726027	C3	ASE
l(2)01289	DmeEX0008412	chr2R:6731551-6731683	133	chr2R:6731797,6731551-6731683+6731733,6726027	C2	ASE
l(2)01289	DmeEX0008413	chr2R:6731440-6731490	51	chr2R:6731551,6731440-6731490,6726388	C2	ASE
l(2)01289	DmeEX0008414	chr2R:6730301-6731266	966	chr2R:6731440,6730288+6730301-6731266,6729073	C2	ASE
l(2)01289	DmeEX0008415	chr2R:6730073-6730114	42	chr2R:6731440,6730000+6730073-6730114,6729073	C3	ASE
l(2)01289	DmeEX0008416	chr2R:6728591-6729073	483	chr2R:6730288+6730301,6728591-6729073,6726388	C2	ASE
l(2)01289	DmeEX0008417	chr2R:6726257-6726388	132	chr2R:6731551,6726257-6726388,6726027	C1	ASE
l(2)01289	DmeEX0008420	chr2R:6737494-6737529	36	chr2R:6737961,6737494-6737529,6733257	C2	ASE
l(2)01289	DmeEX0008422	chr2R:6724568-6724816	249	chr2R:6725255,6724568-6724816,6724022	S	ASE
l(2)01289	DmeEX0008425	chr2R:6723295-6723459	165	chr2R:6723656,6723295-6723459,6722908	S	ASE
l(2)01289	DmeEX0008428	chr2R:6734729-6734911	183	chr2R:6737494,6734729-6734911,6733257	C3	ASE
l(2)01289	DmeEX0008429	chr2R:6734455-6734598	144	chr2R:6734729,6734455-6734598,6733257	C3	ASE
l(2)01289	DmeEX0008430	chr2R:6734259-6734392	134	chr2R:6734455,6734259-6734392,6733257	C3	ASE
l(2)01289	DmeEX0008431	chr2R:6734014-6734194	181	chr2R:6734259,6734014-6734194,6733257	C3	ASE
l(2)01289	DmeEX0008432	chr2R:6733628-6733942	315	chr2R:6734014,6733628-6733942,6733257	C2	ASE
l(2)01289	DmeEX0008433	chr2R:6732943-6733257	315	chr2R:6733628,6732943-6733257,6726027	C3	ASE
l(2)01289	DmeEX0008434	chr2R:6732238-6732882	645	chr2R:6732943,6732238-6732882,6726027	C2	ASE
Spn	DmeEX0006541	chr3L:2509762-2510557	796	chr3L:2511163,2509762-2510557+2510575,2508865+2508907	C2	ASE
Spn	DmeEX0006542	chr3L:2509364-2509500	137	chr3L:2511163,2509364-2509500,2508865+2508907	C2	ASE
heph	DmeEX0008150	chr3R:31945622-31945658	37	chr3R:31959035,31945622-31945658,31881871	C2	ASE
heph	DmeEX0008155	chr3R:31921633-31921674	42	chr3R:31931775+31932072,31921633-31921674,31881871	C3	ASE
heph	DmeEX0008156	chr3R:31881748-31881871	124	chr3R:31959035,31881748-31881871,31874099	C2	ASE
heph	DmeEX0008163	chr3R:31972502-31972553	52	chr3R:31975448,31972502-31972553,31969785	C3	ASE
Sema-1a	DmeEX0006400	chr2L:8664158-8664220	63	chr2L:8663251,8664158-8664220,8665446	C1	ASE
Sema-1a	DmeEX0006402	chr2L:8665446-8665518	73	chr2L:8663251,8665446-8665518,8666036	C2	ASE
RyR	DmeEX0006266	chr2R:8882304-8882416	113	chr2R:8881954,8882304-8882416,8883054	C3	ASE
Mef2	DmeEX0005087	chr2R:9918964-9919062	99	chr2R:9919429+9919447,9918964-9919062,9918848	S	ASE
msi	DmeEX0008683	chr3R:25564080-25564127	48	chr3R:25519729,25564080-25564127,25574884	C2	ASE
PhKgamma	DmeEX0005719	chrX:11699323-11699406	84	chrX:11698597,11699323-11699406,11703290	C1	ASE
PhKgamma	DmeEX0005720	chrX:11700621-11701127	507	chrX:11698597,11700621-11701127,11703290	C3	ASE
mtd	DmeEX0008710	chr3R:5304111-5304182	72	chr3R:5312989,5304111-5304182,5299573	C2	ASE
mtd	DmeEX0008712	chr3R:5334405-5334698	294	chr3R:5335714+5335895,5334405-5334698+5334701+5335060,5299573	C1	ASE
mtd	DmeEX0008714	chr3R:5313938-5314305	368	chr3R:5322988,5313938-5314305,5299573	C3	ASE
mtd	DmeEX0008715	chr3R:5312989-5313497	509	chr3R:5313938,5312989-5313497,5299573	C2	ASE
nuf	DmeEX0008904	chr3L:14201622-14201666	45	chr3L:14200807,14201622-14201666,14212194	S	ASE
shot	DmeEX0009481	chr2R:13900366-13900449	84	chr2R:13901437,13900366-13900449,13882547	C3	ASE
shot	DmeEX0009482	chr2R:13899450-13899671	222	chr2R:13901437,13899450-13899671,13882547	C3	ASE
shot	DmeEX0009483	chr2R:13895110-13895307	198	chr2R:13901437,13895110-13895307,13882547	C3	ASE
shot	DmeEX0009484	chr2R:13894839-13894969	131	chr2R:13901437,13894839-13894969,13882547	C3	ASE
shot	DmeEX0009485	chr2R:13894130-13894592	463	chr2R:13901437,13894130-13894592,13882547	C3	ASE
shot	DmeEX0009486	chr2R:13871666-13871725	60	chr2R:13871979,13871666-13871725,13871338	S	ASE
Calx	DmeEX0003692	chr3R:21009476-21009514	39	chr3R:21008240,21009476-21009514,21011267+21011282	C3	ASE
Nrx-IV	DmeEX0005485	chr3L:12151211-12151407	197	chr3L:12148908,12151211-12151407,12152177	C3	ASE
bif	DmeEX0007241	chrX:11692799-11693177	379	chrX:11691240+11691517,11692799-11693177,11693547	C3	ASE
eIF-4E	DmeEX0007816	chr3L:9401040-9401367	328	chr3L:9401785+9401917+9402099+9402171+9402210+9402280,9401040-9401367,9400953	S	ASE
side	DmeEX0009508	chr3R:27380965-27381105	141	chr3R:27382308,27380729+27380965-27381105,27376646+27376658	C1	ASE
fry	DmeEX0008006	chr3L:9634404-9634433	30	chr3L:9634687,9634404-9634433,9633924	C3	ASE
CaMKI	DmeEX0003629	chr4:446631-446646	16	chr4:445965+446171+446189+446231+446269+446285,446631-446646,446799+446821	C2	ASE
CaMKI	DmeEX0003631	chr4:449924-449968	45	chr4:447235,449924-449968,450242	S	ASE
Pdp1	DmeEX0005698	chr3L:7853183-7854189	1007	chr3L:7867241,7853183-7854189,7818223	C1	ASE
Pdp1	DmeEX0005699	chr3L:7830387-7831810	1424	chr3L:7853183,7830387-7831810+7831827,7818223	C2	ASE
Pitslre	DmeEX0005750	chr3L:20773116-20773210	95	chr3L:20772963+20772970,20773093+20773113+20773116-20773210,20773565+20773794	C3	ASE
Stat92E	DmeEX0006574	chr3R:20538545-20538715	171	chr3R:20539221,20538453+20538545-20538715,20537463	S	ASE
spen	DmeEX0009656	chr2L:175361-175447	87	chr2L:163001,175361-175447,183761+183769	S	ASE
crol	DmeEX0007553	chr2L:11802905-11803674	770	chr2L:11803785,11802905-11803674,11800322	S	ASE
CLIP-190	DmeEX0003487	chr2L:17398597-17398716	120	chr2L:17394492,17398597-17398716,17400396	C1	ASE
CLIP-190	DmeEX0003488	chr2L:17398854-17398895	42	chr2L:17398716,17398854-17398895,17400396	C3	ASE
Pkn	DmeEX0005779	chr2R:9257410-9257673	264	chr2R:9258840,9257410-9257673+9257679+9258060,9255709	C1	ASE
Pkn	DmeEX0005780	chr2R:9255829-9256038	210	chr2R:9258840,9255829-9256038,9255709	C2	ASE
Pkn	DmeEX0005781	chr2R:9271985-9272174	190	chr2R:9283828,9271985-9272174,9267976	S	ASE
sdk	DmeEX0009406	chrX:737510-737665	156	chrX:737288,737510-737665,740427	S	ASE
l(2)k09913	DmeEX0008449	chr2R:23067632-23067838	207	chr2R:23067307,23067371+23067632-23067838+23067841,23070607	C3	ASE
CRMP	DmeEX0003585	chr3R:5576175-5576413	239	chr3R:5575925,5576175-5576413,5577593	C2	ASE
B4	DmeEX0000319	chr2L:13512960-13513470	511	chr2L:13534907,13512960-13513470+13513473,13509792	S	ASE
Tequila	DmeEX0006731	chr3L:9075672-9075832	161	chr3L:9075622,9075672-9075832+9075866,9087849	C1	ASE
Tequila	DmeEX0006733	chr3L:9076020-9076265	246	chr3L:9075622,9076020-9076265,9087849	C1	ASE
Tequila	DmeEX0006734	chr3L:9076319-9076795	477	chr3L:9075622,9076319-9076795,9087849	C2	ASE
Tequila	DmeEX0006735	chr3L:9076858-9076960	103	chr3L:9075622,9076858-9076960+9076977,9087849	C1	ASE
Tequila	DmeEX0006737	chr3L:9085058-9085300	243	chr3L:9075622,9085058-9085300,9087849	C1	ASE
Tequila	DmeEX0006738	chr3L:9085365-9085829	465	chr3L:9075622,9085349+9085365-9085829,9087849	C1	ASE
CG32809	DmeEX0001838	chrX:1682863-1682928	66	chrX:1683097,1682863-1682928+1682997,1682429	C3	ASE
CG32809	DmeEX0001839	chrX:1682698-1682781	84	chrX:1683097,1682698-1682781,1682429	C2	ASE
CG3630	DmeEX0002121	chrX:2168069-2168233	165	chrX:2167167,2168069-2168233,2170789	S	ASE
syd	DmeEX0009790	chr3L:7927760-7927820	61	chr3L:7927917,7927760-7927820,7926837	C1	ASE
syd	DmeEX0009791	chr3L:7927488-7927579	92	chr3L:7927917,7927488-7927579,7926837	C2	ASE
Slip1	DmeEX0006480	chr4:664988-665090	103	chr4:664340,664988-665090+665102+665305,665951+665955	S	ASE
Slip1	DmeEX0006482	chr4:668420-668574	155	chr4:666921+666932,668420-668574,669130	S	ASE
Dbp80	DmeEX0003968	chr3L:27420952-27421014	63	chr3L:27420841,27420901+27420931+27420952-27421014,27441599	S	ASE
Crk	DmeEX0003892	chr4:211639-211794	156	chr4:210675+210680,211590+211595+211639-211794+211822,212628	C2	ASE
Crk	DmeEX0003893	chr4:211880-211982	103	chr4:210675+210680,211854+211880-211982,212628	C2	ASE
GluClalpha	DmeEX0004529	chr3R:19754254-19754321	68	chr3R:19753860,19754254-19754321,19760265	C3	ASE
GluClalpha	DmeEX0004530	chr3R:19756054-19756121	68	chr3R:19753860,19756054-19756121,19760265	C3	ASE
GluClalpha	DmeEX0004531	chr3R:19757815-19757885	71	chr3R:19753860,19757815-19757885,19760265	C3	ASE
CG3558	DmeEX0002113	chr2L:2997492-2997530	39	chr2L:2997059,2997492-2997530,2997791	S	ASE
srpk79D	DmeEX0009710	chr3L:22280159-22280317	159	chr3L:22279936,22280159-22280317,22281232+22281235+22281679	S	ASE
Mhcl	DmeEX0005122	chr3R:16074418-16075163	746	chr3R:16077114,16074418-16075163,16073402	C1	ASE
RhoGAPp190	DmeEX0006086	chrX:17643681-17644178	498	chrX:17646520,17643681-17644178,17643247	C2	ASE
Pten	DmeEX0005857	chr2L:10257395-10257716	322	chr2L:10257778,10257395-10257716,10256506	C2	ASE
Pten	DmeEX0005858	chr2L:10256910-10257122	213	chr2L:10257395,10256910-10257122,10256506	S	ASE
ADD1	DmeEX0000056	chr2R:11973558-11974508	951	chr2R:11973040,11973558-11974508,11975356	S	ASE
tacc	DmeEX0009797	chr3R:4748356-4748548	193	chr3R:4748791,4748356-4748548,4744665	S	ASE
tacc	DmeEX0009798	chr3R:4745842-4746440	599	chr3R:4748791,4745797+4745842-4746440,4744665	S	ASE
Aats-his	DmeEX0000091	chrX:18517614-18517739	126	chrX:18515682,18517468+18517614-18517739,18517811	S	ASE
l(1)G0196	DmeEX0008391	chrX:22500998-22501323	326	chrX:22498619,22500995+22500998-22501323,22502195	C2	ASE
l(1)G0196	DmeEX0008393	chrX:22502195-22502305	111	chrX:22498619,22502195-22502305,22502636+22502640	S	ASE
Amph	DmeEX0000189	chr2R:12609229-12609636	408	chr2R:12608178,12609169+12609229-12609636+12609876,12610579	S	ASE
mino	DmeEX0008641	chr3R:27929407-27929791	385	chr3R:27929348,27929407-27929791+27929896,27929981	S	ASE
Akap200	DmeEX0000167	chr2L:8428320-8429462	1143	chr2L:8428067,8428320-8429462,8430281	S	ASE
CG18507	DmeEX0001306	chr2L:13671603-13671682	80	chr2L:13670597,13671415+13671603-13671682+13671686,13672778	C3	ASE
CG18507	DmeEX0001307	chr2L:13672139-13672221	83	chr2L:13670597,13672139-13672221,13672778	C3	ASE
pUf68	DmeEX0008984	chr3L:1501351-1501397	47	chr3L:1501799,1501170+1501346+1501351-1501397+1501406,1499337+1499592	C1	ASE
pUf68	DmeEX0008986	chr3L:1500245-1500308	64	chr3L:1501799,1500245-1500308+1500312+1500388,1499337+1499592	C2	ASE
Vha100-1	DmeEX0006981	chr3R:29133338-29133429	92	chr3R:29132504,29133272+29133338-29133429,29135049	C3	ASE
Nckx30C	DmeEX0005304	chr2L:9720091-9720165	75	chr2L:9722761,9720091-9720165,9718520	S	ASE
scro	DmeEX0009389	chr3L:24725824-24726292	469	chr3L:24724430,24725824-24726292,24728297	S	ASE
SK	DmeEX0006291	chrX:5388242-5388377	136	chrX:5383646,5388242-5388377,5396184	C3	ASE
SK	DmeEX0006292	chrX:5394053-5394188	136	chrX:5383646,5394053-5394188,5396184	C3	ASE
CG7766	DmeEX0003124	chrX:9100513-9100657	145	chrX:9101096,9100513-9100657,9098413	C3	ASE
CG7766	DmeEX0003125	chrX:9099314-9099461	148	chrX:9101096,9099314-9099461,9098413	C3	ASE
Rph	DmeEX0006241	chrX:10752328-10752495	168	chrX:10753213,10752328-10752495,10751782	S	ASE
CG1637	DmeEX0001112	chrX:10875803-10875996	194	chrX:10877415,10875803-10875996+10875999,10872039	C2	ASE
CG1637	DmeEX0001113	chrX:10875241-10875587	347	chrX:10877415,10875241-10875587,10871465	C3	ASE
CG1637	DmeEX0001114	chrX:10873545-10873708	164	chrX:10877415,10873545-10873708,10872039	C2	ASE
CG1637	DmeEX0001115	chrX:10873136-10873479	344	chrX:10877415,10873136-10873479,10871465	C3	ASE
CG1637	DmeEX0001116	chrX:10871529-10872039	511	chrX:10877415,10871529-10872039,10871465	C3	ASE
Tomosyn	DmeEX0006801	chrX:12643873-12644767	895	chrX:12640839,12643873-12644767,12651110	C3	ASE
Tomosyn	DmeEX0006802	chrX:12648537-12648783	247	chrX:12640839,12648537-12648783+12649050+12649182,12651110	C3	ASE
NFAT	DmeEX0005253	chrX:13652879-13653505	627	chrX:13650067,13652879-13653505,13654784	S	ASE
Lsd-2	DmeEX0004992	chrX:15073341-15073391	51	chrX:15073937,15073341-15073391,15072648	S	ASE
Lsd-2	DmeEX0004993	chrX:15072786-15072967	182	chrX:15073341,15072755+15072786-15072967,15072648	C2	ASE
AnxB11	DmeEX0000215	chrX:16419204-16419770	567	chrX:16420050,16419204-16419770,16419049	S	ASE
CG7378	DmeEX0003070	chrX:18906075-18906134	60	chrX:18900960,18906075-18906134,18907499	S	ASE
CG14619	DmeEX0000964	chrX:22462714-22463272	559	chrX:22458260,22462400+22462714-22463272,22466149+22466165	C3	ASE
CG14619	DmeEX0000965	chrX:22463723-22465522	1800	chrX:22458260,22463539+22463687+22463692+22463723-22465522+22465558,22466149+22466165	C3	ASE
CG3714	DmeEX0002147	chr2L:4192633-4192968	336	chr2L:4193310+4193325,4192633-4192968,4190824	S	ASE
pgant5	DmeEX0009046	chr2L:5077077-5077257	181	chr2L:5077535,5077077-5077257,5074529	C3	ASE
pgant5	DmeEX0009047	chr2L:5075649-5075829	181	chr2L:5077535,5075649-5075829,5074529	C3	ASE
CG8086	DmeEX0003177	chr2L:8251224-8251325	102	chr2L:8251959+8252228,8251224-8251325,8245223	C2	ASE
CG8086	DmeEX0003179	chr2L:8250863-8250967	105	chr2L:8251959+8252228,8250863-8250967,8245223	C2	ASE
CG8086	DmeEX0003180	chr2L:8250583-8250681	99	chr2L:8251959+8252228,8250583-8250681,8245223	C3	ASE
CG8086	DmeEX0003181	chr2L:8250402-8250500	99	chr2L:8251959+8252228,8250402-8250500,8245223	C3	ASE
CG8086	DmeEX0003184	chr2L:8246861-8246959	99	chr2L:8251959+8252228,8246861-8246959,8245223	C3	ASE
CG8086	DmeEX0003185	chr2L:8246674-8246766	93	chr2L:8246861,8246674-8246766,8246217	C3	ASE
CG8086	DmeEX0003186	chr2L:8246419-8246484	66	chr2L:8246674,8246419-8246484,8246217	C2	ASE
CG13124	DmeEX0000778	chr2L:9905138-9905291	154	chr2L:9905678+9905875,9905138-9905291,9905052+9905083	S	ASE
MRP	DmeEX0005029	chr2L:12728021-12728241	221	chr2L:12727116,12728021-12728241,12737959	C3	ASE
MRP	DmeEX0005032	chr2L:12729931-12730151	221	chr2L:12727116,12729931-12730151,12737959	C3	ASE
MRP	DmeEX0005036	chr2L:12737398-12737618	221	chr2L:12727116,12737398-12737618,12737959	C3	ASE
CG5674	DmeEX0002876	chr2L:17971872-17972003	132	chr2L:17969518,17971872-17972003+17972018,17972263	S	ASE
CG8671	DmeEX0003254	chr2L:21277278-21278429	1152	chr2L:21275806,21277197+21277230+21277278-21278429,21281132	C3	ASE
Dscam1	DmeEX0004103	chr2R:7342583-7342881	299	chr2R:7347849,7342583-7342881,7332380	C3	ASE
Dscam1	DmeEX0004122	chr2R:7335716-7336003	288	chr2R:7347849,7335716-7336003,7332380	C3	ASE
Dscam1	DmeEX0004123	chr2R:7334934-7335218	285	chr2R:7347849,7334934-7335218,7332380	C3	ASE
Dscam1	DmeEX0004133	chr2R:7326617-7326784	168	chr2R:7329289,7326617-7326784,7324728+7324737	C3	ASE
Dscam1	DmeEX0004134	chr2R:7326152-7326364	213	chr2R:7329289,7326152-7326364,7324728+7324737	C3	ASE
Dscam1	DmeEX0004137	chr2R:7323819-7323968	150	chr2R:7324570+7324582,7323819-7323968,7323332	S	ASE
CG13743	DmeEX0000841	chr2R:9058974-9059120	147	chr2R:9059255,9058974-9059120+9059143,9056632	C2	ASE
KCNQ	DmeEX0004859	chr2R:10149348-10149440	93	chr2R:10150856,10149348-10149440,10148152+10148209	C3	ASE
CAP	DmeEX0000386	chr2R:10287074-10287280	207	chr2R:10284801,10287074-10287280,10294594+10294612	C2	ASE
CAP	DmeEX0000387	chr2R:10288200-10288271	72	chr2R:10281729,10288200-10288271,10294594+10294612	C3	ASE
CAP	DmeEX0000388	chr2R:10292495-10292872	378	chr2R:10288271,10292495-10292872,10294594+10294612	C3	ASE
CAP	DmeEX0000390	chr2R:10293622-10293761	140	chr2R:10293439,10293622-10293761,10294594+10294612	C3	ASE
CAP	DmeEX0000391	chr2R:10293861-10293933	73	chr2R:10293761,10293861-10293933,10294594+10294612	C2	ASE
CAP	DmeEX0000392	chr2R:10294150-10294182	33	chr2R:10293933,10294150-10294182,10294594+10294612	C2	ASE
CAP	DmeEX0000394	chr2R:10300490-10300588	99	chr2R:10296047,10300490-10300588,10304597+10304624	C3	ASE
tou	DmeEX0009884	chr2R:11587646-11587711	66	chr2R:11587771,11587646-11587711,11587131+11587138	C2	ASE
CG9003	DmeEX0003301	chr2R:11645410-11646319	910	chr2R:11650815,11645410-11646319,11644964	S	ASE
Dyb	DmeEX0004173	chr2R:12450069-12450236	168	chr2R:12449782+12449799,12450069-12450236,12451669	C2	ASE
Dyb	DmeEX0004176	chr2R:12451669-12451712	44	chr2R:12449782+12449799,12451669-12451712,12451957+12451975	C1	ASE
Dh44-R2	DmeEX0004026	chr2R:12485914-12486038	125	chr2R:12485853,12485914-12486038,12486586+12486809	C2	ASE
Dh44-R2	DmeEX0004027	chr2R:12486260-12486310	51	chr2R:12486038,12486260-12486310,12486586+12486809	S	ASE
bbc	DmeEX0007186	chr2R:13490740-13490871	132	chr2R:13491435,13490740-13490871,13488132	C3	ASE
bbc	DmeEX0007187	chr2R:13489742-13489873	132	chr2R:13491435,13489742-13489873,13488132	C3	ASE
CG8079	DmeEX0003173	chr2R:15221899-15221980	82	chr2R:15221817+15221823,15221899-15221980,15222044	S	ASE
CG8079	DmeEX0003174	chr2R:15222044-15222425	382	chr2R:15221817+15221823,15222044-15222425,15222497	C1	ASE
CG12963	DmeEX0000746	chr2R:15555924-15556014	91	chr2R:15555649+15555857,15555924-15556014+15556357,15561815	C2	ASE
CG12963	DmeEX0000747	chr2R:15556415-15556478	64	chr2R:15556014+15556357,15556415-15556478+15556656,15561815	C1	ASE
CG12963	DmeEX0000752	chr2R:15560098-15560203	106	chr2R:15558588,15560098-15560203,15561815	C3	ASE
CG12963	DmeEX0000753	chr2R:15560593-15560656	64	chr2R:15560203,15560593-15560656+15561113,15561815	C3	ASE
Mlf	DmeEX0005168	chr2R:15937679-15937879	201	chr2R:15938447,15937679-15937879,15936580+15936583	C3	ASE
Mlf	DmeEX0005169	chr2R:15937021-15937326	306	chr2R:15938447,15937021-15937326,15936580+15936583	C2	ASE
Dg	DmeEX0003998	chr2R:16086931-16087725	795	chr2R:16088305,16086931-16087725,16085620	C1	ASE
Asph	DmeEX0000261	chr2R:16113181-16113258	78	chr2R:16112969,16113181-16113258,16114772	C1	ASE
Asph	DmeEX0000262	chr2R:16113776-16113883	108	chr2R:16112969,16113776-16113883,16114772	C2	ASE
Asph	DmeEX0000263	chr2R:16114035-16114472	438	chr2R:16112969,16114035-16114472+16114633,16114772	C2	ASE
CG9646	DmeEX0003402	chr2R:17051822-17053144	1323	chr2R:17051164,17051822-17053144,17053269	S	ASE
CG15611	DmeEX0001082	chr2R:17109943-17110074	132	chr2R:17109276,17109943-17110074,17110167	S	ASE
CG10737	DmeEX0000506	chr2R:19174339-19174365	27	chr2R:19174121,19174339-19174365,19174577	C1	ASE
Fem-1	DmeEX0004366	chr2R:20665364-20665463	100	chr2R:20666919,20665364-20665463,20665068	C1	ASE
CG10082	DmeEX0000415	chr2R:21653219-21653349	131	chr2R:21652563,21652913+21653219-21653349,21654775	C2	ASE
CG10082	DmeEX0000416	chr2R:21653643-21653832	190	chr2R:21652563,21653643-21653832,21654775	C3	ASE
CG10082	DmeEX0000417	chr2R:21653899-21654063	165	chr2R:21652563,21653899-21654063,21654775	C2	ASE
Liprin-gamma	DmeEX0004947	chr2R:22346044-22346359	316	chr2R:22346648,22346044-22346359,22345293	S	ASE
CG3209	DmeEX0001714	chr2R:24070768-24071004	237	chr2R:24070242,24070768-24071004,24072705	C3	ASE
CG3209	DmeEX0001715	chr2R:24071995-24072224	230	chr2R:24070242,24071991+24071995-24072224,24072705	C3	ASE
mthl10	DmeEX0008726	chr3L:334238-334394	157	chr3L:334975,334238-334394,334119	C2	ASE
CG12090	DmeEX0000664	chr3L:1529106-1529228	123	chr3L:1531391,1529106-1529228,1528076	S	ASE
CG12090	DmeEX0000668	chr3L:1526660-1526731	72	chr3L:1527190,1526660-1526731+1526752,1525700+1525703	C3	ASE
CG12090	DmeEX0000669	chr3L:1526334-1526398	65	chr3L:1526660,1526334-1526398,1525392	C2	ASE
CG12090	DmeEX0000670	chr3L:1525642-1525700	59	chr3L:1527190,1525642-1525700+1525703,1525392	C2	ASE
CG16758	DmeEX0001148	chr3L:2501070-2501141	72	chr3L:2503143,2501070-2501141,2500462	C3	ASE
CG11537	DmeEX0000611	chr3L:3132633-3133244	612	chr3L:3142828,3132633-3133244+3133338,3131204	C2	ASE
CG11537	DmeEX0000612	chr3L:3132309-3132557	249	chr3L:3142828,3132309-3132557,3131204	C1	ASE
CG14995	DmeEX0001012	chr3L:4096904-4096978	75	chr3L:4097507,4096904-4096978,4095874	C1	ASE
CG14995	DmeEX0001013	chr3L:4095972-4096067	96	chr3L:4097507,4095972-4096067,4095874	C1	ASE
CG14823	DmeEX0000991	chr3L:7066861-7066967	107	chr3L:7066726,7066861-7066967,7067555	S	ASE
Sh3beta	DmeEX0006444	chr3L:7366442-7366516	75	chr3L:7367559,7366442-7366516,7364961+7364964	C2	ASE
Sh3beta	DmeEX0006445	chr3L:7366162-7366210	49	chr3L:7366442,7366162-7366210,7364961+7364964	C2	ASE
Sh3beta	DmeEX0006446	chr3L:7365070-7366108	1039	chr3L:7366162,7365070-7366108,7364961+7364964	C2	ASE
Zasp66	DmeEX0007052	chr3L:8635681-8635752	72	chr3L:8635081,8635300+8635681-8635752,8638157	C2	ASE
Zasp66	DmeEX0007053	chr3L:8637439-8637598	160	chr3L:8635081,8637439-8637598,8638157	C2	ASE
PGRP-LC	DmeEX0005564	chr3L:9345609-9345760	152	chr3L:9345067+9345124,9345609-9345760,9347640	C1	ASE
PGRP-LC	DmeEX0005565	chr3L:9346591-9346745	155	chr3L:9345067+9345124,9346559+9346591-9346745,9347640	C2	ASE
CG6767	DmeEX0003002	chr3L:9688531-9688599	69	chr3L:9689265,9688531-9688599,9686463	S	ASE
Zasp67	DmeEX0007057	chr3L:9789216-9789271	56	chr3L:9791990,9789216-9789271,9788744	C3	ASE
Zasp67	DmeEX0007058	chr3L:9788940-9788972	33	chr3L:9789216,9788940-9788972,9788744	C3	ASE
CG4300	DmeEX0002497	chr3L:12275076-12275187	112	chr3L:12276890,12275076-12275187,12273620	C3	ASE
CG4300	DmeEX0002498	chr3L:12274003-12274111	109	chr3L:12276890,12274003-12274111,12273620	C3	ASE
Ncc69	DmeEX0005298	chr3L:12371544-12371600	57	chr3L:12371761,12371544-12371600+12371603,12370332	S	ASE
Wbp2	DmeEX0007011	chr3L:12851387-12851722	336	chr3L:12851153,12851309+12851387-12851722,12852427+12852430	C3	ASE
CG7945	DmeEX0003145	chr3L:15522968-15523464	497	chr3L:15523512+15523833,15522968-15523464,15522580	S	ASE
RhoGAP71E	DmeEX0006074	chr3L:15601635-15602252	618	chr3L:15601295,15601635-15602252,15606659	C1	ASE
RhoGAP71E	DmeEX0006075	chr3L:15602430-15602515	86	chr3L:15601295,15602430-15602515,15606659	C2	ASE
CG3961	DmeEX0002175	chr3L:18882319-18882530	212	chr3L:18887061,18882319-18882530,18881251	C1	ASE
CG7646	DmeEX0003108	chr3L:19994168-19994735	568	chr3L:19993322,19993797+19994168-19994735,19996681	C2	ASE
CG7646	DmeEX0003111	chr3L:19995629-19995825	197	chr3L:19993322,19995629-19995825,19996681	C2	ASE
CG9795	DmeEX0003430	chr3R:4324337-4324510	174	chr3R:4324164,4324337-4324510,4324588	S	ASE
CG17816	DmeEX0001279	chr3R:7862919-7863056	138	chr3R:7864261,7862919-7863056,7859437	C2	ASE
CG17816	DmeEX0001280	chr3R:7861475-7861729	255	chr3R:7864261,7861139+7861475-7861729+7861935,7859437	C2	ASE
CG8420	DmeEX0003237	chr3R:9247587-9248435	849	chr3R:9246938+9246942+9246946,9247587-9248435,9248825	C1	ASE
CG16779	DmeEX0001152	chr3R:9467991-9468396	406	chr3R:9468629,9467980+9467991-9468396+9468404,9466631	C1	ASE
ema	DmeEX0007884	chr3R:16437793-16437999	207	chr3R:16438065,16437793-16437999,16437338	S	ASE
CG4662	DmeEX0002751	chr3R:19851065-19851130	66	chr3R:19850952,19851065-19851130,19851832	C1	ASE
CG4662	DmeEX0002752	chr3R:19851342-19851419	78	chr3R:19851130,19851342-19851419,19851832	C2	ASE
CG5191	DmeEX0002829	chr3R:20566429-20566609	181	chr3R:20561411,20566429-20566609,20570602	S	ASE
Syp	DmeEX0006643	chr3R:20802290-20802551	262	chr3R:20798409,20802290-20802551,20805947+20805950	C2	ASE
CG1674	DmeEX0001139	chr4:232395-232848	454	chr4:231977,232279+232395-232848,234265	S	ASE
CG1674	DmeEX0001144	chr4:242488-242679	192	chr4:240767+240833,242461+242488-242679,243266	C2	ASE
CG1674	DmeEX0001146	chr4:244418-244834	417	chr4:243748,244418-244834,245180	S	ASE
Asator	DmeEX0000256	chr4:476963-477102	140	chr4:477292,476963-477102,474768	C2	ASE
Asator	DmeEX0000257	chr4:474960-475104	145	chr4:476963,474960-475104,474768	C1	ASE
mav	DmeEX0008577	chr4:624772-624907	136	chr4:625504,624772-624907+624910+624936+624941,624663	C1	ASE
CG11155	DmeEX0000548	chr4:1128489-1128543	55	chr4:1127415,1128489-1128543+1128655,1129435	S	ASE
CG11155	DmeEX0000551	chr4:1132085-1132573	489	chr4:1131958,1132062+1132085-1132573,1133875	S	ASE
CG17018	DmeEX0001178	chr2L:22325762-22325846	85	chr2L:22312038,22325762-22325846,22363430	C1	ASE
CG12061	DmeEX0000653	chrX:23041208-23041426	219	chrX:23036190,23041208-23041426,23044001	S	ASE
CG12061	DmeEX0000655	chrX:23044262-23044359	98	chrX:23036190,23044262-23044359+23044445,23046173	C3	ASE
CG17698	DmeEX0001257	chr3L:23740970-23741084	115	chr3L:23738184,23740967+23740970-23741084,23746190	S	ASE
CG17698	DmeEX0001259	chr3L:23747759-23747812	54	chr3L:23746544,23747759-23747812,23747873	S	ASE
Vav	DmeEX0006975	chrX:19269257-19269365	109	chrX:19263955,19269257-19269365,19269484	C1	ASE
cana	DmeEX0007403	chr2L:11272148-11272291	144	chr2L:11271533,11272148-11272291,11272685	S	ASE
cana	DmeEX0007404	chr2L:11272497-11272618	122	chr2L:11271533,11272497-11272618,11272685	C2	ASE
Nhe2	DmeEX0005367	chr2L:21130005-21130286	282	chr2L:21129082,21130005-21130286,21132034	C3	ASE
Nhe2	DmeEX0005368	chr2L:21131231-21131463	233	chr2L:21129082,21131231-21131463,21132034	C3	ASE
MTF-1	DmeEX0005043	chr3L:9433899-9434046	148	chr3L:9430836+9431333,9433899-9434046,9434118+9434396	S	ASE
Prosap	DmeEX0005842	chr2R:14067247-14067684	438	chr2R:14068845,14067247-14067684,14066574	S	ASE
tai	DmeEX0009806	chr2L:9227529-9227739	211	chr2L:9191813,9227529-9227739,9233988	S	ASE
Tep2	DmeEX0006726	chr2L:7698374-7698551	178	chr2L:7698725,7698374-7698551,7696206	C3	ASE
Tep2	DmeEX0006727	chr2L:7697977-7698130	154	chr2L:7698725,7697977-7698130+7698225,7696206	C3	ASE
Tep2	DmeEX0006728	chr2L:7697401-7697545	145	chr2L:7698725,7697401-7697545+7697581,7696206	C3	ASE
Tep2	DmeEX0006730	chr2L:7696594-7696777	184	chr2L:7698725,7696594-7696777+7696807,7696206	C3	ASE
HDAC4	DmeEX0004668	chrX:13268694-13268840	147	chrX:13269828,13268694-13268840,13268262	S	ASE
SCAR	DmeEX0006277	chr2L:10979633-10979713	81	chr2L:10978706,10979633-10979713,10980445	C1	ASE
MESK2	DmeEX0005008	chr2R:21507322-21507722	401	chr2R:21502479,21507295+21507322-21507722,21510106+21510118	C1	ASE
MESK2	DmeEX0005009	chr2R:21510118-21510201	84	chr2R:21507722,21510106+21510118-21510201,21510867	C2	ASE
CG30427	DmeEX0001488	chr2R:24930723-24931161	439	chr2R:24934058,24930723-24931161,24929970+24930288	C2	ASE
CG30427	DmeEX0001489	chr2R:24930532-24930663	132	chr2R:24934058,24930532-24930663,24929970+24930288	C3	ASE
CG30427	DmeEX0001490	chr2R:24930345-24930473	129	chr2R:24934058,24930345-24930473,24929970+24930288	C2	ASE
CG30118	DmeEX0001442	chr2R:18436597-18436728	132	chr2R:18437575,18436597-18436728,18432775	S	ASE
Ipk1	DmeEX0004811	chr2R:20873651-20873751	101	chr2R:20872692,20873651-20873751,20875065+20875238	S	ASE
RIC-3	DmeEX0005918	chr2R:21021886-21022133	248	chr2R:21021317,21021886-21022133,21023434	C2	ASE
CG30463	DmeEX0001508	chr2R:16678746-16678856	111	chr2R:16678981,16678746-16678856,16675248	C3	ASE
CG30463	DmeEX0001509	chr2R:16678411-16678512	102	chr2R:16678981,16678411-16678512,16675248	C3	ASE
LpR2	DmeEX0004970	chr3R:25713537-25713656	120	chr3R:25713842,25713537-25713656,25709517	C3	ASE
LpR2	DmeEX0004971	chr3R:25710025-25710147	123	chr3R:25713842,25710025-25710147,25709517	C3	ASE
LpR2	DmeEX0004975	chr3R:25705931-25706035	105	chr3R:25706287,25705931-25706035,25701661	S	ASE
Cda5	DmeEX0003761	chr2L:28411-28639	229	chr2L:28733,28411-28639,27490	C3	ASE
Cda5	DmeEX0003762	chr2L:28015-28240	226	chr2L:28733,28015-28240,27490	S	ASE
Cda5	DmeEX0003768	chr2L:30394-30480	87	chr2L:33845,30394-30480,29068	C2	ASE
CG32000	DmeEX0001690	chr4:134877-134964	88	chr4:133924,134825+134836+134872+134877-134964,136879	C1	ASE
CG32000	DmeEX0001691	chr4:136691-136777	87	chr4:134964,136691-136777,136879	S	ASE
A2bp1	DmeEX0000037	chr3L:10568129-10568605	477	chr3L:10518306,10568129-10568605,10573450	C1	ASE
A2bp1	DmeEX0000038	chr3L:10571049-10571246	198	chr3L:10568605,10571049-10571246,10573450	C1	ASE
A2bp1	DmeEX0000040	chr3L:10576421-10576475	55	chr3L:10574488,10576421-10576475,10580309	C3	ASE
A2bp1	DmeEX0000043	chr3L:10581842-10582118	277	chr3L:10580329,10581842-10582118,10587627	C3	ASE
A2bp1	DmeEX0000044	chr3L:10584816-10585539	724	chr3L:10580329,10584816-10585539,10587627	C3	ASE
CG32082	DmeEX0001710	chr3L:11161472-11162788	1317	chr3L:11160932,11161472-11162788,11163384+11163387	S	ASE
CG32264	DmeEX0001752	chr3L:3721537-3721566	30	chr3L:3722156,3721537-3721566,3718987+3718990	S	ASE
CG32264	DmeEX0001757	chr3L:3780423-3781412	990	chr3L:3803314,3780423-3781412,3769406	C1	ASE
zormin	DmeEX0010177	chr3L:2124182-2124613	432	chr3L:2125239,2124182-2124613,2123679	C1	ASE
zormin	DmeEX0010178	chr3L:2123597-2123679	83	chr3L:2125239,2123597-2123679,2119129	C3	ASE
zormin	DmeEX0010179	chr3L:2123300-2123480	181	chr3L:2125239,2123300-2123480,2119129	C3	ASE
SPoCk	DmeEX0006327	chr3L:22774975-22775137	163	chr3L:22749992,22774738+22774975-22775137,22777111	S	ASE
CG32473	DmeEX0001783	chr3R:13309493-13309603	111	chr3R:13304496,13309469+13309493-13309603+13309955,13310146	S	ASE
CG32694	DmeEX0001816	chrX:10000352-10000676	325	chrX:9999300,10000352-10000676,10004392	C2	ASE
CG32944	DmeEX0001850	chr3R:4412881-4413006	126	chr3R:4413241,4412881-4413006,4408240	S	ASE
CG32982	DmeEX0001853	chr2L:9135118-9135384	267	chr2L:9127466,9135118-9135384,9154659	C1	ASE
CG32982	DmeEX0001854	chr2L:9148755-9148799	45	chr2L:9127466,9148755-9148799,9154659	C2	ASE
dp	DmeEX0007665	chr2L:4563111-4563467	357	chr2L:4563680,4563111-4563467,4562483	C1	ASE
dp	DmeEX0007666	chr2L:4555206-4562483	7278	chr2L:4563680,4555206-4562483,4554659	C2	ASE
dp	DmeEX0007668	chr2L:4523031-4523357	327	chr2L:4523752,4523031-4523357,4520299	C3	ASE
dp	DmeEX0007669	chr2L:4522641-4522964	324	chr2L:4523031,4522641-4522964,4520299	C3	ASE
dp	DmeEX0007670	chr2L:4521813-4522442	630	chr2L:4522641,4521813-4522442,4520299	C3	ASE
dp	DmeEX0007671	chr2L:4521417-4521755	339	chr2L:4521813,4521417-4521755,4520299	C3	ASE
dp	DmeEX0007672	chr2L:4521043-4521351	309	chr2L:4521417,4521043-4521351,4520299	C3	ASE
dp	DmeEX0007673	chr2L:4520377-4520703	327	chr2L:4521043,4520377-4520703,4520299	C2	ASE
dp	DmeEX0007676	chr2L:4513435-4513761	327	chr2L:4515397,4513435-4513761,4487193	C2	ASE
dp	DmeEX0007677	chr2L:4513056-4513376	321	chr2L:4513435,4513056-4513376,4487193	C3	ASE
dp	DmeEX0007679	chr2L:4512650-4512994	345	chr2L:4513056,4512650-4512994,4487193	C3	ASE
dp	DmeEX0007680	chr2L:4512290-4512586	297	chr2L:4512650,4512290-4512586,4487193	C3	ASE
dp	DmeEX0007681	chr2L:4511933-4512235	303	chr2L:4512290,4511933-4512235,4487193	C3	ASE
dp	DmeEX0007682	chr2L:4511231-4511878	648	chr2L:4511933,4511231-4511878,4487193	C3	ASE
dp	DmeEX0007683	chr2L:4510859-4511176	318	chr2L:4511231,4510859-4511176,4487193	C3	ASE
dp	DmeEX0007684	chr2L:4510466-4510801	336	chr2L:4510859,4510466-4510801,4487193	C3	ASE
dp	DmeEX0007685	chr2L:4509782-4510396	615	chr2L:4510466,4509782-4510396,4487193	C3	ASE
dp	DmeEX0007686	chr2L:4509082-4509726	645	chr2L:4509782,4509082-4509726,4487193	C3	ASE
dp	DmeEX0007687	chr2L:4508713-4509024	312	chr2L:4509082,4508713-4509024,4487193	C3	ASE
dp	DmeEX0007688	chr2L:4508311-4508649	339	chr2L:4508713,4508311-4508649,4487193	C3	ASE
dp	DmeEX0007690	chr2L:4507939-4508247	309	chr2L:4508311,4507939-4508247,4487193	C3	ASE
dp	DmeEX0007691	chr2L:4506934-4507878	945	chr2L:4507939,4506934-4507878,4487193	C3	ASE
dp	DmeEX0007692	chr2L:4506559-4506870	312	chr2L:4506934,4506559-4506870,4487193	C3	ASE
dp	DmeEX0007693	chr2L:4506154-4506498	345	chr2L:4506559,4506154-4506498,4487193	C3	ASE
dp	DmeEX0007694	chr2L:4505794-4506093	300	chr2L:4506154,4505794-4506093,4487193	C3	ASE
dp	DmeEX0007695	chr2L:4504777-4505727	951	chr2L:4505794,4504777-4505727,4487193	C3	ASE
dp	DmeEX0007696	chr2L:4504354-4504671	318	chr2L:4504777,4504354-4504671,4487193	C3	ASE
dp	DmeEX0007697	chr2L:4503958-4504290	333	chr2L:4504354,4503958-4504290,4487193	C3	ASE
dp	DmeEX0007698	chr2L:4503585-4503899	315	chr2L:4503958,4503585-4503899,4487193	C3	ASE
dp	DmeEX0007699	chr2L:4503221-4503526	306	chr2L:4503585,4503221-4503526,4487193	C3	ASE
dp	DmeEX0007701	chr2L:4502517-4503164	648	chr2L:4503221,4502517-4503164,4487193	C3	ASE
dp	DmeEX0007702	chr2L:4502140-4502451	312	chr2L:4502517,4502140-4502451,4487193	C3	ASE
dp	DmeEX0007703	chr2L:4501726-4502064	339	chr2L:4502140,4501726-4502064,4487193	C3	ASE
dp	DmeEX0007704	chr2L:4500404-4501666	1263	chr2L:4501726,4500404-4501666,4487193	C3	ASE
dp	DmeEX0007705	chr2L:4500025-4500339	315	chr2L:4500404,4500025-4500339,4487193	C3	ASE
dp	DmeEX0007706	chr2L:4498362-4499960	1599	chr2L:4500025,4498362-4499960,4487193	C3	ASE
dp	DmeEX0007707	chr2L:4497984-4498298	315	chr2L:4498362,4497984-4498298,4487193	C3	ASE
dp	DmeEX0007708	chr2L:4497276-4497923	648	chr2L:4497984,4497276-4497923,4487193	C3	ASE
dp	DmeEX0007709	chr2L:4496247-4497209	963	chr2L:4497276,4496247-4497209,4487193	C3	ASE
dp	DmeEX0007711	chr2L:4525604-4525927	324	chr2L:4526224,4525604-4525927,4520299	C2	ASE
dp	DmeEX0007715	chr2L:4488454-4489113	660	chr2L:4504777,4488454-4489113,4487193	C3	ASE
dp	DmeEX0007716	chr2L:4487449-4488387	939	chr2L:4488454,4487449-4488387,4487193	C2	ASE
dp	DmeEX0007718	chr2L:4525087-4525404	318	chr2L:4525604,4525087-4525404,4520299	C3	ASE
dp	DmeEX0007719	chr2L:4524691-4525023	333	chr2L:4525087,4524691-4525023,4520299	C3	ASE
dp	DmeEX0007720	chr2L:4524298-4524624	327	chr2L:4524691,4524298-4524624,4520299	C3	ASE
dp	DmeEX0007721	chr2L:4523752-4524069	318	chr2L:4524298,4523752-4524069,4520299	C3	ASE
dp	DmeEX0007722	chr2L:4548005-4548802	798	chr2L:4552243,4548005-4548802,4532386	C1	ASE
dp	DmeEX0007725	chr2L:4533571-4534974	1404	chr2L:4552243,4533571-4534974,4532386	C2	ASE
dp	DmeEX0007726	chr2L:4531353-4531970	618	chr2L:4532103,4531353-4531970,4530713	C1	ASE
dp	DmeEX0007727	chr2L:4530832-4531053	222	chr2L:4532103,4530832-4531053,4530713	C1	ASE
Mical	DmeEX0005131	chr3R:10017573-10017839	267	chr3R:10018497,10017573-10017839,10016826	C1	ASE
Mical	DmeEX0005132	chr3R:10016290-10016826	537	chr3R:10018497,10016290-10016826,10015926	C1	ASE
Mical	DmeEX0005136	chr3R:10009737-10014826	5090	chr3R:10014990,10009733+10009737-10014826,10008854	C2	ASE
Mical	DmeEX0005137	chr3R:10009304-10009372	69	chr3R:10009733+10009737,10009304-10009372+10009649,10008854	C2	ASE
dpr7	DmeEX0007769	chr4:252663-252711	49	chr4:252824,252659+252663-252711,252170	S	ASE
Vap-33B	DmeEX0006970	chr3L:5926737-5926834	98	chr3L:5925624,5926510+5926737-5926834+5927066,5928224	S	ASE
mim	DmeEX0008633	chr2R:6929955-6930098	144	chr2R:6930249,6929823+6929850+6929955-6930098,6928836	C2	ASE
mim	DmeEX0008634	chr2R:6929073-6929273	201	chr2R:6930249,6929073-6929273,6928836	C3	ASE
mim	DmeEX0008636	chr2R:6927390-6928148	759	chr2R:6928509,6927390-6928148+6928151+6928262,6926821	C1	ASE
mim	DmeEX0008637	chr2R:6926670-6926821	152	chr2R:6928509,6926670-6926821,6926298	C1	ASE
mim	DmeEX0008638	chr2R:6926473-6926591	119	chr2R:6926670,6926473-6926591,6926298	C1	ASE
CG40178	DmeEX0002193	chr3L:25969523-25969627	105	chr3L:25977967,25969230+25969523-25969627,25961540	C2	ASE
CG40178	DmeEX0002194	chr3L:25969034-25969153	120	chr3L:25969230+25969523,25969034-25969153+25969180,25961540	C1	ASE
MFS17	DmeEX0005023	chr2R:2522573-2522730	158	chr2R:2553783,2522573-2522730,2495023	C3	ASE
MFS17	DmeEX0005024	chr2R:2522393-2522511	119	chr2R:2522573,2522393-2522511,2495023	C1	ASE
MFS17	DmeEX0005025	chr2R:2521441-2521523	83	chr2R:2522393,2521441-2521523,2495023	C1	ASE
Nup153	DmeEX0005490	chrX:16606862-16606999	138	chrX:16606008,16606862-16606999,16607933	S	ASE
Nup153	DmeEX0005491	chrX:16607933-16608000	68	chrX:16606008,16607933-16608000,16609005	C1	ASE
LpR1	DmeEX0004960	chr3R:25749027-25749143	117	chr3R:25749270,25749027-25749143,25747233	C3	ASE
LpR1	DmeEX0004966	chr3R:25758792-25759285	494	chr3R:25760073+25760203+25760312,25758792-25759285,25754485	C1	ASE
tmod	DmeEX0009856	chr3R:30575432-30575948	517	chr3R:30573072,30575432-30575948,30577179	C1	ASE
tmod	DmeEX0009857	chr3R:30576598-30576707	110	chr3R:30573072,30576598-30576707+30576818,30577179	C2	ASE
Frq2	DmeEX0004423	chrX:18199774-18199822	49	chrX:18199148,18199774-18199822,18200655	S	ASE
Dgk	DmeEX0004010	chr2R:7854160-7854363	204	chr2R:7854522,7854160-7854363,7852343+7852346	C3	ASE
Dgk	DmeEX0004011	chr2R:7853406-7853591	186	chr2R:7854522,7853406-7853591,7851052	C2	ASE
Dgk	DmeEX0004012	chr2R:7852266-7852343	78	chr2R:7854522,7852266-7852343+7852346,7851052	C3	ASE
Rgk3	DmeEX0006040	chr2R:21264065-21264533	469	chr2R:21256303,21264065-21264533,21270761	S	ASE
pan	DmeEX0009000	chr4:94837-95002	166	chr4:94615,94837-95002,99406	C2	ASE
pan	DmeEX0009001	chr4:97822-97975	154	chr4:94615,97822-97975,99406	C2	ASE
NaCP60E	DmeEX0005275	chr2R:24916772-24916890	119	chr2R:24915462,24916772-24916890,24917320	C1	ASE
spri	DmeEX0009680	chrX:10544386-10544483	98	chrX:10575390,10544386-10544483+10544504+10544592,10519777	C3	ASE
spri	DmeEX0009681	chrX:10522803-10523561	759	chrX:10575390,10522803-10523561+10523564,10519777	C2	ASE
CG34417	DmeEX0002079	chrX:6552639-6554771	2133	chrX:6552293,6552639-6554771,6560375	C3	ASE
CG34417	DmeEX0002080	chrX:6554909-6555259	351	chrX:6554771,6554909-6555259,6560375	C1	ASE
CG34417	DmeEX0002081	chrX:6555866-6557718	1853	chrX:6552293,6555866-6557718,6560375	C3	ASE
CG34417	DmeEX0002083	chrX:6577944-6578291	348	chrX:6577112,6577944-6578291,6585693+6585696	S	ASE
CG34417	DmeEX0002086	chrX:6586957-6587104	148	chrX:6585950,6586957-6587104,6588067	S	ASE
CG34449	DmeEX0002092	chrX:9330936-9331478	543	chrX:9332454,9330936-9331478,9328594	S	ASE
CG41378	DmeEX0002219	chr2R:2846508-2846539	32	chr2R:2846604+2846671,2846508-2846539,2770710	C3	ASE
lap	DmeEX0008476	chr3R:7193593-7193688	96	chr3R:7192970+7193012,7193593-7193688,7198328	C2	ASE
lap	DmeEX0008477	chr3R:7194198-7194458	261	chr3R:7193688,7193808+7194198-7194458,7195616+7195694	C2	ASE
lap	DmeEX0008478	chr3R:7195694-7195895	202	chr3R:7193688,7195616+7195694-7195895,7198328	C3	ASE
lap	DmeEX0008479	chr3R:7196294-7196393	100	chr3R:7195895,7196294-7196393,7198328	C3	ASE
lap	DmeEX0008482	chr3R:7191132-7191164	33	chr3R:7190796,7191132-7191164,7191389	S	ASE
cp309	DmeEX0007529	chr3L:15074325-15074492	168	chr3L:15074684,15074325-15074492,15073194	C1	ASE
cp309	DmeEX0007530	chr3L:15073307-15073330	24	chr3L:15074684,15073307-15073330,15073194	C2	ASE
step	DmeEX0009731	chr2L:21746152-21747332	1181	chr2L:21753219,21746152-21747332,21743971	C2	ASE
sls	DmeEX0009595	chr3L:2078036-2078140	105	chr3L:2078963,2078036-2078140,2075684	C2	ASE
sls	DmeEX0009596	chr3L:2076902-2077962	1061	chr3L:2078963,2076902-2077962,2075684	C3	ASE
sls	DmeEX0009597	chr3L:2076630-2076690	61	chr3L:2078963,2076630-2076690,2075684	C3	ASE
sls	DmeEX0009598	chr3L:2076383-2076424	42	chr3L:2078963,2076383-2076424,2046635	C3	ASE
sls	DmeEX0009599	chr3L:2070072-2075684	5613	chr3L:2078963,2070072-2075684,2051996	C3	ASE
sls	DmeEX0009600	chr3L:2062454-2069914	7461	chr3L:2078963,2062454-2069914,2062271	C3	ASE
sls	DmeEX0009602	chr3L:2052655-2061531	8877	chr3L:2062047,2052655-2061531,2051996	C1	ASE
sls	DmeEX0009604	chr3L:2092621-2092969	349	chr3L:2093330+2093761,2092621-2092969,2079037	C2	ASE
sls	DmeEX0009605	chr3L:2091248-2092559	1312	chr3L:2093330+2093761,2091248-2092559,2079037	C3	ASE
sls	DmeEX0009606	chr3L:2091000-2091129	130	chr3L:2093330+2093761,2091000-2091129,2079037	C3	ASE
sls	DmeEX0009607	chr3L:2081689-2087184	5496	chr3L:2093330+2093761,2081689-2087184,2079037	C1	ASE
sls	DmeEX0009608	chr3L:2080164-2081390	1227	chr3L:2093330+2093761,2080164-2081390,2079037	C1	ASE
sls	DmeEX0009609	chr3L:2079736-2079803	68	chr3L:2093330+2093761,2079736-2079803,2079037	C1	ASE
sls	DmeEX0009610	chr3L:2079373-2079676	304	chr3L:2093330+2093761,2079373-2079676,2079037	C1	ASE
5-HT2A	DmeEX0000025	chr3R:4630171-4630521	351	chr3R:4628349,4630129+4630168+4630171-4630521,4631808	S	ASE
CG42235	DmeEX0002231	chr3R:25910703-25910768	66	chr3R:25910186,25910703-25910768,25917101	C3	ASE
CG42235	DmeEX0002232	chr3R:25914312-25914499	188	chr3R:25910186,25914312-25914499,25917101	C3	ASE
CG42235	DmeEX0002233	chr3R:25914996-25915061	66	chr3R:25910186,25914559+25914996-25915061,25917101	C3	ASE
CG42235	DmeEX0002234	chr3R:25915119-25915170	52	chr3R:25910186,25915119-25915170,25917101	C3	ASE
CG42235	DmeEX0002235	chr3R:25915360-25915427	68	chr3R:25910186,25915360-25915427,25917101	C3	ASE
CG42235	DmeEX0002236	chr3R:25915491-25915645	155	chr3R:25910186,25915491-25915645,25917101	C3	ASE
CG42235	DmeEX0002237	chr3R:25915701-25915950	250	chr3R:25910186,25915701-25915950,25917101	C3	ASE
CG42235	DmeEX0002238	chr3R:25916037-25916413	377	chr3R:25910186,25916033+25916037-25916413,25917101	C3	ASE
CG42235	DmeEX0002239	chr3R:25916471-25916643	173	chr3R:25910186,25916471-25916643,25917101	C3	ASE
CG42235	DmeEX0002240	chr3R:25917101-25917166	66	chr3R:25910186,25917101-25917166,25919175	C2	ASE
CG42235	DmeEX0002241	chr3R:25917221-25917272	52	chr3R:25910186,25917221-25917272,25919175	C3	ASE
CG42235	DmeEX0002242	chr3R:25910875-25910926	52	chr3R:25910186,25910875-25910926,25917101	C3	ASE
CG42235	DmeEX0002243	chr3R:25917335-25917402	68	chr3R:25910186,25917335-25917402,25919175	C3	ASE
CG42235	DmeEX0002244	chr3R:25917464-25917618	155	chr3R:25910186,25917464-25917618,25919175	C3	ASE
CG42235	DmeEX0002245	chr3R:25917677-25917926	250	chr3R:25910186,25917677-25917926,25919175	C3	ASE
CG42235	DmeEX0002246	chr3R:25917987-25918367	381	chr3R:25910186,25917987-25918367,25919175	C3	ASE
CG42235	DmeEX0002247	chr3R:25918432-25918601	170	chr3R:25910186,25918432-25918601,25919175	C3	ASE
CG42235	DmeEX0002248	chr3R:25911122-25911344	223	chr3R:25910926,25911122-25911344,25913221	C2	ASE
CG42235	DmeEX0002249	chr3R:25912265-25912452	188	chr3R:25912199,25912265-25912452,25913221	C3	ASE
CG42235	DmeEX0002250	chr3R:25913221-25913443	223	chr3R:25910186,25913221-25913443,25917101	C3	ASE
CG42235	DmeEX0002251	chr3R:25913565-25913814	250	chr3R:25910186,25913565-25913814,25917101	C3	ASE
gish	DmeEX0008066	chr3R:16298470-16298550	81	chr3R:16297345,16298470-16298550,16300569	C2	ASE
gish	DmeEX0008068	chr3R:16299591-16299689	99	chr3R:16298550,16299591-16299689,16301245	C1	ASE
mmd	DmeEX0008662	chrX:15950355-15950385	31	chrX:15951150,15950355-15950385,15949816+15949819+15949876	S	ASE
Ndae1	DmeEX0005317	chr2L:7225606-7225841	236	chr2L:7227104,7225606-7225841+7225856,7223697	S	ASE
CG42260	DmeEX0002261	chr2R:22777023-22777314	292	chr2R:22796896,22777023-22777314,22759405	C1	ASE
Nedd4	DmeEX0005325	chr3L:17542200-17542384	185	chr3L:17541403,17542200-17542384,17543505	C2	ASE
Nedd4	DmeEX0005326	chr3L:17542590-17542812	223	chr3L:17541403,17542551+17542590-17542812,17543505	C2	ASE
bun	DmeEX0007362	chr2L:12516484-12517185	702	chr2L:12536275+12536393,12516484-12517185,12477166	S	ASE
bun	DmeEX0007365	chr2L:12491689-12492274	586	chr2L:12498525,12491689-12492274,12477166	C3	ASE
bun	DmeEX0007366	chr2L:12482561-12484860	2300	chr2L:12536275+12536393,12482561-12484860,12477166	C1	ASE
cno	DmeEX0007503	chr3R:5184587-5184641	55	chr3R:5185369,5184587-5184641,5183983	C3	ASE
cno	DmeEX0007504	chr3R:5184279-5184523	245	chr3R:5185369,5184279-5184523,5183983	C3	ASE
PMCA	DmeEX0005607	chr4:334345-335073	729	chr4:342912+342922,334345-335073,330332+330339	C3	ASE
PMCA	DmeEX0005608	chr4:331615-332002	388	chr4:342912+342922,331398+331615-332002,330332+330339	C2	ASE
PMCA	DmeEX0005609	chr4:330271-330332	62	chr4:342912+342922,330271-330332+330339,329428	C1	ASE
CG42321	DmeEX0002287	chr2R:13417536-13417828	293	chr2R:13418987,13417536-13417828,13415957	C2	ASE
CG42342	DmeEX0002309	chr3R:16565834-16565878	45	chr3R:16565766,16565834-16565878,16569035	C3	ASE
CG42342	DmeEX0002310	chr3R:16565939-16566001	63	chr3R:16565878,16565939-16566001,16569140	C2	ASE
CG42342	DmeEX0002311	chr3R:16569035-16569061	27	chr3R:16566001,16569035-16569061,16569140	C1	ASE
CG42342	DmeEX0002312	chr3R:16550861-16550929	69	chr3R:16550740,16550861-16550929,16551795	C3	ASE
CG42342	DmeEX0002317	chr3R:16565062-16565424	363	chr3R:16556324,16565062-16565424,16569035	C2	ASE
CG42342	DmeEX0002318	chr3R:16565537-16565605	69	chr3R:16565424,16565537-16565605,16569035	C2	ASE
CG42342	DmeEX0002319	chr3R:16565671-16565766	96	chr3R:16565605,16565671-16565766,16569035	C3	ASE
brp	DmeEX0007288	chr2R:9530900-9530920	21	chr2R:9530206,9530900-9530920,9532346	S	ASE
brp	DmeEX0007297	chr2R:9528971-9529003	33	chr2R:9528627+9528633,9528971-9529003,9530090	S	ASE
Mob2	DmeEX0005180	chr3L:11541778-11542834	1057	chr3L:11561894,11541778-11542834,11527342	S	ASE
Pkcdelta	DmeEX0005775	chrX:12450285-12450386	102	chrX:12436987,12450285-12450386,12451074+12451164	C3	ASE
Pkcdelta	DmeEX0005776	chrX:12450795-12450878	84	chrX:12450386,12450795-12450878,12451074+12451164	C3	ASE
Jabba	DmeEX0004843	chr2R:18757623-18757928	306	chr2R:18758031,18757623-18757928+18757977,18757522	S	ASE
crb	DmeEX0007545	chr3R:24307354-24307674	321	chr3R:24306883,24307354-24307674,24308196	C3	ASE
CG42389	DmeEX0002339	chr2L:16621836-16622841	1006	chr2L:16559944,16621836-16622841,16652743	C2	ASE
CG42492	DmeEX0002365	chrX:5641523-5641561	39	chrX:5641893,5641523-5641561,5635466	C2	ASE
CG42492	DmeEX0002367	chrX:5635356-5635466	111	chrX:5641893,5635356-5635466,5634425	C3	ASE
mtg	DmeEX0008719	chr3R:8252053-8252221	169	chr3R:8250567+8250570+8250671,8252053-8252221,8257377	C1	ASE
mtg	DmeEX0008721	chr3R:8257377-8257499	123	chr3R:8252221,8257377-8257499,8258391	S	ASE
Pp2A-29B	DmeEX0005814	chr2L:8369716-8369760	45	chr2L:8369030,8369716-8369760,8369799+8369828	C3	ASE
ctrip	DmeEX0007568	chr3R:4795737-4795820	84	chr3R:4799692,4795737-4795820+4795823,4795064	C2	ASE
par-1	DmeEX0009007	chr2R:19477661-19477704	44	chr2R:19473967,19477616+19477634+19477661-19477704,19478742+19478752	C1	ASE
Rbp6	DmeEX0005992	chr3L:17070291-17072948	2658	chr3L:17074193,17070291-17072948,17068058	S	ASE
CG42613	DmeEX0002405	chr3R:18973988-18974301	314	chr3R:18973159+18973166+18973170,18973988-18974301,18974991	S	ASE
verm	DmeEX0010072	chr3L:19692721-19692851	131	chr3L:19692983,19692721-19692851,19691958+19692001	C3	ASE
verm	DmeEX0010073	chr3L:19692265-19692377	113	chr3L:19692983,19692067+19692265-19692377,19691958+19692001	C3	ASE
trol	DmeEX0009909	chrX:2478423-2478506	84	chrX:2480734,2478423-2478506,2476029	S	ASE
trol	DmeEX0009920	chrX:2494404-2494637	234	chrX:2495041,2494404-2494637,2493215	C3	ASE
trol	DmeEX0009939	chrX:2499211-2499678	468	chrX:2501627,2499211-2499678,2493215	C2	ASE
CG42663	DmeEX0002412	chr2R:12738436-12738504	69	chr2R:12735119,12738436-12738504,12746609	C1	ASE
CG42663	DmeEX0002413	chr2R:12746609-12746661	53	chr2R:12735119,12746609-12746661,12748913	C3	ASE
CG42663	DmeEX0002414	chr2R:12747678-12747747	70	chr2R:12735119,12747678-12747747,12748913	C2	ASE
rdgA	DmeEX0009222	chrX:9013311-9014556	1246	chrX:9002117,9013311-9014556,9014826+9014829	S	ASE
rdgA	DmeEX0009225	chrX:9024074-9024137	64	chrX:9022239,9024074-9024137,9024261	C2	ASE
CG42668	DmeEX0002418	chr3R:20315839-20315940	102	chr3R:20310638,20315839-20315940,20318977	S	ASE
ps	DmeEX0009150	chr3R:9432032-9432839	808	chr3R:9420047,9432029+9432032-9432839,9445044	C2	ASE
ps	DmeEX0009152	chr3R:9441416-9441665	250	chr3R:9439705,9441416-9441665,9445044	C3	ASE
ps	DmeEX0009153	chr3R:9444011-9444076	66	chr3R:9432839,9444011-9444076,9445044	C2	ASE
CG42671	DmeEX0002423	chr3L:11227673-11228088	416	chr3L:11226801,11227673-11228088,11229113	C3	ASE
CG42676	DmeEX0002441	chr3L:1803795-1804355	561	chr3L:1803567,1803795-1804355,1805010	S	ASE
CG42700	DmeEX0002445	chr2R:12293429-12293600	172	chr2R:12280498,12293114+12293429-12293600,12296338	C3	ASE
CG42700	DmeEX0002446	chr2R:12295253-12295414	162	chr2R:12280498,12295253-12295414+12295669,12296338	C2	ASE
Ank2	DmeEX0000205	chr3L:7662471-7662890	420	chr3L:7663259,7662471-7662890,7661506	C2	ASE
Ank2	DmeEX0000207	chr3L:7656375-7661506	5132	chr3L:7662471,7656375-7661506,7656203	C1	ASE
Ank2	DmeEX0000209	chr3L:7666166-7666653	488	chr3L:7696644,7666166-7666653,7663324	C1	ASE
kcc	DmeEX0008297	chr2R:23924002-23924094	93	chr2R:23923029,23924002-23924094,23924416	C1	ASE
Msp300	DmeEX0005222	chr2L:5158455-5164974	6520	chr2L:5155849,5158455-5164974,5188117	C2	ASE
Msp300	DmeEX0005224	chr2L:5179731-5185964	6234	chr2L:5155849,5179731-5185964,5187607	C1	ASE
Msp300	DmeEX0005225	chr2L:5187607-5187717	111	chr2L:5185964,5187607-5187717,5188117	C1	ASE
aPKC	DmeEX0007095	chr2R:14946704-14946819	116	chr2R:14947642,14946704-14946819,14946603	C3	ASE
whd	DmeEX0010109	chr2R:10471440-10471505	66	chr2R:10471618,10471440-10471505,10470749	C3	ASE
whd	DmeEX0010110	chr2R:10471214-10471273	60	chr2R:10471618,10471214-10471273,10470749	C3	ASE
scaf6	DmeEX0009358	chr3L:17040138-17040210	73	chr3L:17040439,17040138-17040210,17039630	C1	ASE
magu	DmeEX0008560	chr2R:10061618-10061896	279	chr2R:10061364,10061618-10061896,10062100	S	ASE
bru-2	DmeEX0007304	chr2L:12373583-12374111	529	chr2L:12362649,12373583-12374111,12385562	C1	ASE
CG43078	DmeEX0002506	chr3L:8588930-8589260	331	chr3L:8588818,8588930-8589260,8593467	S	ASE
CG43078	DmeEX0002509	chr3L:8595861-8596103	243	chr3L:8595794,8595861-8596103,8596412	S	ASE
nrm	DmeEX0008882	chr3L:23026308-23026667	360	chr3L:23024169,23026308-23026667,23029837	C2	ASE
nrm	DmeEX0008883	chr3L:23029837-23029931	95	chr3L:23024169,23029837-23029931,23030819	C1	ASE
nrm	DmeEX0008884	chr3L:23030819-23031043	225	chr3L:23029931,23030819-23031043,23037638	C2	ASE
nrm	DmeEX0008885	chr3L:23031106-23032201	1096	chr3L:23031043,23031106-23032201,23037638	C3	ASE
pyd	DmeEX0009186	chr3R:8837572-8837710	139	chr3R:8838392,8837572-8837710,8835510+8835966	C1	ASE
pyd	DmeEX0009187	chr3R:8835277-8835510	234	chr3R:8838392,8835277-8835510+8835966,8834949	S	ASE
Imp	DmeEX0004780	chrX:10806028-10806105	78	chrX:10813249,10806028-10806105,10799924	C2	ASE
Imp	DmeEX0004781	chrX:10805266-10805456	191	chrX:10806028,10805266-10805456+10805469+10805605+10805631,10798993	C3	ASE
Imp	DmeEX0004782	chrX:10799812-10799924	113	chrX:10813249,10799751+10799812-10799924,10798993	C2	ASE
AGO1	DmeEX0000058	chr2R:13953049-13953275	227	chr2R:13954687,13953049-13953275,13951688	C1	ASE
AGO1	DmeEX0000059	chr2R:13951614-13951688	75	chr2R:13954687,13951614-13951688,13950917	C2	ASE
cnc	DmeEX0007492	chr3R:23217879-23219249	1371	chr3R:23222797,23217879-23219249,23209883	C2	ASE
CG43340	DmeEX0002537	chr2R:7638120-7638180	61	chr2R:7635200,7638053+7638120-7638180+7638372,7638598	C2	ASE
CG43340	DmeEX0002539	chr2R:7647306-7647677	372	chr2R:7640617,7647306-7647677,7648297	C3	ASE
psq	DmeEX0009158	chr2R:10570074-10570142	69	chr2R:10562190,10569807+10569821+10570074-10570142,10610550	S	ASE
Acsl	DmeEX0000126	chr2R:8674647-8674871	225	chr2R:8665870+8666071+8666311,8674647-8674871,8676472	C1	ASE
Patronin	DmeEX0005645	chr2R:17523824-17523898	75	chr2R:17524084,17523824-17523898,17522960	C2	ASE
Patronin	DmeEX0005647	chr2R:17522853-17522960	108	chr2R:17524084,17522853-17522960,17520928	C3	ASE
Patronin	DmeEX0005648	chr2R:17521832-17521900	69	chr2R:17524084,17521706+17521832-17521900+17521906,17520928	C2	ASE
Patronin	DmeEX0005649	chr2R:17529982-17530134	153	chr2R:17531047,17529982-17530134,17529191	C1	ASE
Patronin	DmeEX0005650	chr2R:17529087-17529191	105	chr2R:17531047,17529087-17529191,17528105	C3	ASE
Patronin	DmeEX0005651	chr2R:17528622-17528852	231	chr2R:17529087,17528622-17528852,17528105	C2	ASE
Patronin	DmeEX0005652	chr2R:17528313-17528375	63	chr2R:17528622,17528313-17528375,17528105	C1	ASE
Cngl	DmeEX0003824	chrX:15407357-15408573	1217	chrX:15410832,15407304+15407352+15407357-15408573,15400814	C3	ASE
scrib	DmeEX0009381	chr3R:26597647-26598123	477	chr3R:26590717,26597647-26598123,26598577	S	ASE
scrib	DmeEX0009384	chr3R:26601247-26602939	1693	chr3R:26598712,26601247-26602939,26603560	C1	ASE
scrib	DmeEX0009385	chr3R:26584300-26585718	1419	chr3R:26581022,26584300-26585718,26589908	S	ASE
scrib	DmeEX0009386	chr3R:26585953-26586174	222	chr3R:26581022,26585953-26586174,26589908	C2	ASE
hts	DmeEX0008212	chr2R:19406615-19407156	542	chr2R:19407841,19406615-19407156+19407319,19399093	C2	ASE
hts	DmeEX0008213	chr2R:19406020-19406088	69	chr2R:19407841,19406020-19406088,19399093	S	ASE
Ih	DmeEX0004771	chr2R:14294093-14294188	96	chr2R:14292381,14294093-14294188,14296701	S	ASE
Lpin	DmeEX0004981	chr2R:8140243-8140371	129	chr2R:8140514,8140243-8140371,8140149	S	ASE
CG43707	DmeEX0002580	chr2L:3760068-3760148	81	chr2L:3759154,3760068-3760148,3763649	C3	ASE
CG43707	DmeEX0002581	chr2L:3760207-3760517	311	chr2L:3759154,3760207-3760517+3760553,3763649	C3	ASE
CG43707	DmeEX0002582	chr2L:3760693-3761014	322	chr2L:3759154,3760693-3761014,3763649	C3	ASE
CG43707	DmeEX0002583	chr2L:3761094-3762564	1471	chr2L:3759154,3761094-3762564,3763649	C3	ASE
CG43707	DmeEX0002584	chr2L:3762618-3762856	239	chr2L:3759154,3762618-3762856,3763649	C3	ASE
CG43707	DmeEX0002585	chr2L:3763027-3763151	125	chr2L:3759154,3763027-3763151+3763205,3763649	C2	ASE
CG43707	DmeEX0002586	chr2L:3765638-3765698	61	chr2L:3765359+3765585,3765638-3765698,3765909	S	ASE
CG43707	DmeEX0002590	chr2L:3766571-3766696	126	chr2L:3766460,3766571-3766696,3766937	C3	ASE
jvl	DmeEX0008285	chr3R:14793443-14793888	446	chr3R:14791252,14793443-14793888,14794529	S	ASE
CG43729	DmeEX0002600	chr2R:15458902-15459267	366	chr2R:15456815,15458827+15458869+15458899+15458902-15459267,15464471	C3	ASE
CG43729	DmeEX0002601	chr2R:15460873-15461226	354	chr2R:15456815,15460873-15461226,15464471	C3	ASE
CG43729	DmeEX0002602	chr2R:15464471-15464686	216	chr2R:15459267,15464471-15464686,15465331+15465358	C1	ASE
CG43736	DmeEX0002609	chrX:6876342-6876363	22	chrX:6872921,6876342-6876363,6877914	C3	ASE
cpo	DmeEX0007537	chr3R:18011097-18011255	159	chr3R:18010574,18011097-18011255+18011713,18013148	C2	ASE
cpo	DmeEX0007538	chr3R:18012102-18012150	49	chr3R:18010574,18012096+18012102-18012150,18013148	C2	ASE
bru-3	DmeEX0007309	chr3L:13608694-13608846	153	chr3L:13638517,13608694-13608846,13602476	C2	ASE
bru-3	DmeEX0007310	chr3L:13608393-13608621	229	chr3L:13638517,13608393-13608621,13602476	C2	ASE
bru-3	DmeEX0007311	chr3L:13602342-13602476	135	chr3L:13638517,13602342-13602476,13584271	C1	ASE
bru-3	DmeEX0007316	chr3L:13540564-13540641	78	chr3L:13541489,13540564-13540641,13539101+13539119	S	ASE
Flo2	DmeEX0004410	chrX:14925646-14925684	39	chrX:14924413,14925646-14925684,14926736+14926766	S	ASE
Slob	DmeEX0006486	chr2L:7657185-7657235	51	chr2L:7661698,7657181+7657185-7657235,7656463	C1	ASE
Slob	DmeEX0006488	chr2L:7656000-7656463	464	chr2L:7661698,7656000-7656463,7651743	C3	ASE
Slob	DmeEX0006490	chr2L:7655054-7655221	168	chr2L:7655545,7655054-7655221,7651743	S	ASE
sli	DmeEX0009562	chr2R:15885585-15885656	72	chr2R:15886099,15885585-15885656,15885488	S	ASE
Sxl	DmeEX0006614	chrX:7080989-7081054	66	chrX:7084599,7080989-7081054,7079367	C1	ASE
Sxl	DmeEX0006615	chrX:7091674-7092070	397	chrX:7097621+7097624+7097861+7097945+7098001,7091674-7092070+7092122+7092170+7092251,7087659	C2	ASE
Sxl	DmeEX0006617	chrX:7088578-7088749	172	chrX:7091674,7088578-7088749+7088767,7087659	C1	ASE
SNF4Agamma	DmeEX0006313	chr3R:21157615-21157657	43	chr3R:21155387,21157438+21157443+21157497+21157615-21157657,21178278	C3	ASE
SNF4Agamma	DmeEX0006314	chr3R:21173839-21175633	1795	chr3R:21155387,21173839-21175633,21178278	C2	ASE
Ca-alpha1T	DmeEX0003614	chrX:6120235-6120349	115	chrX:6123389,6120235-6120349,6115572	C3	ASE
Ca-alpha1T	DmeEX0003615	chrX:6118118-6118283	166	chrX:6123389,6118118-6118283,6115572	C3	ASE
Glut1	DmeEX0004555	chr3L:985941-986044	104	chr3L:984276,985726+985925+985941-986044,988596	C3	ASE
CaMKII	DmeEX0003640	chr4:1043468-1043521	54	chr4:1045156,1043468-1043521+1043524,1038434+1038437+1038458	C2	ASE
CaMKII	DmeEX0003642	chr4:1040013-1040078	66	chr4:1043468,1040013-1040078,1038434+1038437+1038458	C2	ASE
ens	DmeEX0007896	chr3L:4129651-4129791	141	chr3L:4131121,4129651-4129791,4127162	C2	ASE
Mhc	DmeEX0005112	chr2L:16777631-16777748	118	chr2L:16777439,16777631-16777748,16780550	C3	ASE
Mhc	DmeEX0005114	chr2L:16778390-16778507	118	chr2L:16777439,16778390-16778507,16780550	C3	ASE
Mhc	DmeEX0005116	chr2L:16779728-16779845	118	chr2L:16777439,16779728-16779845,16780550	C3	ASE
Mhc	DmeEX0005118	chr2L:16783833-16783911	79	chr2L:16783661,16783833-16783911,16784666	C3	ASE
Mhc	DmeEX0005119	chr2L:16784251-16784329	79	chr2L:16783661,16784251-16784329,16784666	C3	ASE
Pde1c	DmeEX0005673	chr2L:11858891-11859560	670	chr2L:11874002+11874257,11858891-11859560,11838773	C3	ASE
CG44085	DmeEX0002644	chr2L:13274691-13274850	160	chr2L:13274376,13274643+13274652+13274670+13274691-13274850,13276247	C2	ASE
Piezo	DmeEX0005738	chr2L:8175995-8176051	57	chr2L:8174698,8175995-8176051,8176573	C1	ASE
Piezo	DmeEX0005739	chr2L:8184127-8184393	267	chr2L:8183706,8184127-8184393,8184815	S	ASE
Piezo	DmeEX0005740	chr2L:8184815-8184850	36	chr2L:8184393,8184815-8184850,8186117	C1	ASE
Nrg	DmeEX0005482	chrX:8550083-8550143	61	chrX:8548525,8550083-8550143+8550519+8550609,8551750	C1	ASE
Strn-Mlck	DmeEX0006589	chr2R:15964812-15965570	759	chr2R:15969076,15964812-15965570,15962827	C3	ASE
Strn-Mlck	DmeEX0006590	chr2R:15963037-15964656	1620	chr2R:15969076,15963037-15964656,15961188	C3	ASE
Strn-Mlck	DmeEX0006591	chr2R:15962117-15962827	711	chr2R:15969076,15962117-15962827,15961188	C3	ASE
Strn-Mlck	DmeEX0006592	chr2R:15961313-15962056	744	chr2R:15962117,15961313-15962056,15961188	C3	ASE
Strn-Mlck	DmeEX0006596	chr2R:15959535-15959637	103	chr2R:15959789,15959535-15959637,15959317	S	ASE
Trpm	DmeEX0006853	chr2R:15292773-15292969	197	chr2R:15293427,15292773-15292969,15284966	C1	ASE
Trpm	DmeEX0006856	chr2R:15272552-15272608	57	chr2R:15274539,15272552-15272608,15271539	C1	ASE
mbl	DmeEX0008590	chr2R:17354179-17354412	234	chr2R:17352305,17354179-17354412+17354463,17359306	C2	ASE
mbl	DmeEX0008591	chr2R:17359306-17359557	252	chr2R:17352305,17359306-17359557,17361980	C1	ASE
Smr	DmeEX0006495	chrX:12732352-12732400	49	chrX:12741867+12742299+12742319,12732352-12732400,12731811+12731818+12731906	C2	ASE
CrebB	DmeEX0003890	chrX:18375249-18375386	138	chrX:18373455,18375249-18375386,18375843	S	ASE
Zasp52	DmeEX0007042	chr2R:15774428-15774757	330	chr2R:15777178,15774428-15774757,15773966	S	ASE
Zasp52	DmeEX0007044	chr2R:15773041-15773253	213	chr2R:15773816,15773041-15773253,15764835	C2	ASE
Zasp52	DmeEX0007045	chr2R:15768935-15769551	617	chr2R:15773816,15768935-15769551,15765252+15765447	C3	ASE
Zasp52	DmeEX0007046	chr2R:15765123-15765252	130	chr2R:15773041,15765123-15765252+15765447,15763829	C2	ASE
Zasp52	DmeEX0007047	chr2R:15763926-15764835	910	chr2R:15773816,15763926-15764835,15763829	C3	ASE
Zasp52	DmeEX0007048	chr2R:15780058-15780277	220	chr2R:15780985,15780058-15780277+15780735,15778546	C3	ASE
Zasp52	DmeEX0007049	chr2R:15779265-15779658	394	chr2R:15780985,15779265-15779658,15778546	C3	ASE
Doa	DmeEX0004065	chr3R:28919492-28919567	76	chr3R:28901022,28919492-28919567,28920225	C1	ASE
Fhos	DmeEX0004377	chr3L:8786622-8787344	723	chr3L:8786437,8786622-8787344,8787519	S	ASE
Fhos	DmeEX0004382	chr3L:8797690-8797821	132	chr3L:8797226,8797337+8797690-8797821,8798121	S	ASE
rg	DmeEX0009255	chrX:5186903-5187429	527	chrX:5090145,5186903-5187429,5203311	C2	ASE
nAChRalpha4	DmeEX0008776	chr3L:23247007-23247187	181	chr3L:23227547,23247007-23247187,23262708	C3	ASE
IP3K2	DmeEX0004757	chrX:13318415-13319047	633	chrX:13315381+13315385+13315392+13315396,13318415-13319047,13327348	C1	ASE
IP3K2	DmeEX0004758	chrX:13325772-13326855	1084	chrX:13319047,13325772-13326855,13327348	C1	ASE
wake	DmeEX0010092	chr3R:22675948-22676198	251	chr3R:22668042,22675948-22676198,22676909	C2	ASE
wake	DmeEX0010093	chr3R:22676909-22677463	555	chr3R:22665271,22676909-22677463,22677593	C2	ASE
kis	DmeEX0008325	chr2L:229173-229382	210	chr2L:230538,229173-229382,228281	S	ASE
kis	DmeEX0008327	chr2L:242801-242925	125	chr2L:250757+250807,242801-242925,242744	C2	ASE
CG45186	DmeEX0002696	chr3L:2402555-2406599	4045	chr3L:2377931,2402555-2406599,2434626	S	ASE
CG45186	DmeEX0002700	chr3L:2442439-2442960	522	chr3L:2439830,2442436+2442439-2442960,2443390+2443447	S	ASE
CG45186	DmeEX0002701	chr3L:2443447-2443838	392	chr3L:2439830,2443390+2443447-2443838,2444499	C3	ASE
CG45186	DmeEX0002702	chr3L:2443988-2444087	100	chr3L:2439830,2443988-2444087,2444499	C3	ASE
Esyt2	DmeEX0004313	chr3R:24552898-24552983	86	chr3R:24552656,24552898-24552983,24554356	C3	ASE
Ten-a	DmeEX0006716	chrX:12229666-12230370	705	chrX:12197255,12229666-12230370,12273935	C2	ASE
bl	DmeEX0007252	chr2R:20597548-20597591	44	chr2R:20595814,20597548-20597591,20598453	S	ASE
aret	DmeEX0007153	chr2L:12271591-12272084	494	chr2L:12256363,12271591-12272084,12278837	C3	ASE
Argk	DmeEX0000228	chr3L:9061907-9062467	561	chr3L:9064464,9061907-9062467,9050359	C1	ASE
g	DmeEX0008043	chrX:13731549-13731622	74	chrX:13733085,13731549-13731622,13730644	S	ASE
Ca-alpha1D	DmeEX0003596	chr2L:16174057-16174196	140	chr2L:16173823,16174057-16174196,16174416	S	ASE
mor	DmeEX0008676	chr3R:15969511-15969594	84	chr3R:15969882,15969511-15969594,15969402	S	ASE
Atpalpha	DmeEX0000295	chr3R:20962215-20962295	81	chr3R:20958167,20962215-20962295,20963725	C2	ASE
numb	DmeEX0008907	chr2L:9460047-9460368	322	chr2L:9450381,9460047-9460368,9460505	C1	ASE
Pfk	DmeEX0005712	chr2R:10113543-10113651	109	chr2R:10113170,10113543-10113651,10114917	C2	ASE
Pfk	DmeEX0005713	chr2R:10114126-10114234	109	chr2R:10113651,10114126-10114234,10114917	C2	ASE
Pkc53E	DmeEX0005767	chr2R:16932464-16932578	115	chr2R:16931278,16932464-16932578,16940093	S	ASE
raw	DmeEX0009217	chr2L:8734467-8735200	734	chr2L:8740385,8734467-8735200,8713370	S	ASE
slo	DmeEX0009571	chr3R:24689322-24689427	106	chr3R:24687297,24689322-24689427,24691460	C2	ASE
slo	DmeEX0009572	chr3R:24692204-24692316	113	chr3R:24691933,24692204-24692316,24694957	C3	ASE
slo	DmeEX0009573	chr3R:24693772-24693884	113	chr3R:24691933,24693772-24693884,24694957	C3	ASE
Btk29A	DmeEX0000360	chr2L:8271936-8272176	241	chr2L:8283409,8271936-8272176,8262680	S	ASE
up	DmeEX0010050	chrX:13599416-13599460	45	chrX:13600070,13599416-13599460,13597404	C3	ASE
up	DmeEX0010051	chrX:13597381-13597404	24	chrX:13599416,13597381-13597404,13596748	C2	ASE
up	DmeEX0010054	chrX:13594830-13594908	79	chrX:13595004,13594830-13594908,13594050	C3	ASE
up	DmeEX0010055	chrX:13594285-13594363	79	chrX:13595004,13594285-13594363,13594050	C3	ASE
Ptp99A	DmeEX0005876	chr3R:29461813-29462575	763	chr3R:29457641,29461813-29462575,29471651	C2	ASE
Mbs	DmeEX0005064	chr3L:16075474-16075764	291	chr3L:16071171,16075474-16075764,16076230	C3	ASE
Nc73EF	DmeEX0005291	chr3L:16960538-16960667	130	chr3L:16959884,16960538-16960667,16961500	C1	ASE
Nc73EF	DmeEX0005292	chr3L:16961500-16961602	103	chr3L:16959884,16961500-16961602,16962335	C1	ASE
CycE	DmeEX0003912	chr2L:15740772-15740899	128	chr2L:15747833,15740772-15740899,15737964	C1	ASE
Aldh-III	DmeEX0000178	chr2R:7468422-7468537	116	chr2R:7469360,7468422-7468537,7467826	S	ASE
RyR	DmeEX0006262	chr2R:8870583-8870682	100	chr2R:8870447,8870583-8870682,8872220	C1	ASE
babo	DmeEX0007183	chr2R:8955713-8955858	146	chr2R:8954851,8955713-8955858,8959107	C2	ASE
mtacp1	DmeEX0008699	chr3L:1331042-1331170	129	chr3L:1330290,1331042-1331170,1331280	C2	ASE
lark	DmeEX0008489	chr3L:7339868-7340770	903	chr3L:7339617,7339868-7340770,7340876	S	ASE
twin	DmeEX0009981	chr3R:24220532-24220563	32	chr3R:24221793,24220532-24220563,24220343	C1	ASE
shot	DmeEX0009472	chr2R:13921547-13922173	627	chr2R:13925310,13921547-13922173,13917910	C2	ASE
shot	DmeEX0009476	chr2R:13868156-13868349	194	chr2R:13869860,13868156-13868349,13866975	C1	ASE
shot	DmeEX0009477	chr2R:13867125-13867303	179	chr2R:13868156,13867125-13867303,13866975	C1	ASE
shot	DmeEX0009478	chr2R:13866061-13866126	66	chr2R:13866449,13866061-13866126,13865495	C1	ASE
CadN	DmeEX0003662	chr2L:17665379-17665540	162	chr2L:17667702,17665379-17665540,17664224	C3	ASE
nrv2	DmeEX0008889	chr2L:6793228-6793404	177	chr2L:6796337,6793228-6793404,6791841	C1	ASE
Pdp1	DmeEX0005694	chr3L:7819988-7820029	42	chr3L:7823358,7819988-7820029,7818223	C3	ASE
nompB	DmeEX0008851	chr2L:21578590-21578676	87	chr2L:21578731,21578590-21578676,21578529	S	ASE
Gs1l	DmeEX0004620	chr2L:4456114-4456332	219	chr2L:4456386,4456114-4456332,4455738	C3	ASE
Gs1l	DmeEX0004621	chr2L:4455857-4456075	219	chr2L:4456386,4455857-4456075,4455738	C3	ASE
CLIP-190	DmeEX0003483	chr2L:17402375-17402485	111	chr2L:17401581,17402375-17402485,17404730	C2	ASE
CLIP-190	DmeEX0003484	chr2L:17394430-17394492	63	chr2L:17385895,17394430-17394492,17400396	C3	ASE
CG18031	DmeEX0001290	chrX:2202899-2203008	110	chrX:2203133,2202899-2203008,2202843	S	ASE
CG3814	DmeEX0002158	chr2R:12876262-12876472	211	chr2R:12876772,12876262-12876472,12876183	C2	ASE
srpk79D	DmeEX0009709	chr3L:22277788-22278731	944	chr3L:22275438,22277788-22278731,22278823	S	ASE
Ate1	DmeEX0000272	chr2R:20255886-20256035	150	chr2R:20256083,20255886-20256035,20255809	C3	ASE
unc-13	DmeEX0010009	chr4:881843-881949	107	chr4:882961,881843-881949,878992	C3	ASE
CG16833	DmeEX0001160	chr2L:10990096-10990783	688	chr2L:10989874,10990096-10990783,10991059	C2	ASE
siz	DmeEX0009537	chr3L:21063991-21064701	711	chr3L:21035301,21063991-21064701,21068714	C2	ASE
clumsy	DmeEX0007484	chr2L:21208940-21209371	432	chr2L:21208089,21208940-21209371,21209698	S	ASE
Rgl	DmeEX0006041	chr3L:13913962-13914525	564	chr3L:13919191,13913962-13914525,13910585	C2	ASE
Rip11	DmeEX0006135	chrX:18638246-18638815	570	chrX:18639464,18638246-18638815+18640197,18637786	S	ASE
Rip11	DmeEX0006136	chrX:18636614-18636873	260	chrX:18637331,18636614-18636873,18636319	C2	ASE
Gfat1	DmeEX0004495	chr3R:4134146-4134172	27	chr3R:4133919,4134146-4134172,4134367	S	ASE
CG18659	DmeEX0001313	chr2R:9126181-9126213	33	chr2R:9127419,9126181-9126213,9126066	C1	ASE
CG18659	DmeEX0001314	chr2R:9124744-9125220	477	chr2R:9125551,9124744-9125220,9124145	S	ASE
YT521-B	DmeEX0007033	chr3L:3374019-3374073	55	chr3L:3374133,3374019-3374073,3373869	S	ASE
lqf	DmeEX0008532	chr3L:7535884-7536435	552	chr3L:7535644,7535884-7536435,7536976	C1	ASE
Nhe3	DmeEX0005373	chr2L:6678543-6678756	214	chr2L:6678912,6678543-6678756,6678224	C3	ASE
CG15279	DmeEX0001055	chr2L:14848005-14848254	250	chr2L:14848674,14848005-14848254,14846494	C3	ASE
AP-1gamma	DmeEX0000072	chrX:9110822-9111005	184	chrX:9109694,9110822-9111005,9111082	C1	ASE
CG11138	DmeEX0000537	chrX:12573725-12573814	90	chrX:12581572,12573725-12573814,12573409	S	ASE
CG9992	DmeEX0003478	chrX:16383324-16383511	188	chrX:16384588,16383324-16383511,16383167	S	ASE
Ucp4A	DmeEX0006923	chrX:17846683-17846792	110	chrX:17845758,17846683-17846792,17846931	S	ASE
CG4896	DmeEX0002781	chr2L:1179452-1179525	74	chr2L:1179196,1179452-1179525,1179860	S	ASE
Tsp26A	DmeEX0006884	chr2L:6001477-6001593	117	chr2L:6001083,6001477-6001593,6001669	C3	ASE
CG4495	DmeEX0002677	chr2L:7183163-7183322	160	chr2L:7182899,7183163-7183322,7183778	C1	ASE
MRP	DmeEX0005028	chr2L:12724472-12724618	147	chr2L:12724343,12724472-12724618,12725712	C3	ASE
kon	DmeEX0008356	chr2L:18500713-18501437	725	chr2L:18503835,18500713-18501437,18496041	C2	ASE
Atf6	DmeEX0000277	chr2R:5148175-5149156	982	chr2R:5144858,5148175-5149156,5152789	S	ASE
Dscam1	DmeEX0004096	chr2R:7366805-7366966	162	chr2R:7368388,7366805-7366966,7361867	C3	ASE
ACC	DmeEX0000046	chr2R:7985602-7985778	177	chr2R:7989516,7985602-7985778,7985451	C3	ASE
Hydr1	DmeEX0004751	chr2R:9133047-9133347	301	chr2R:9132767,9133047-9133347,9133599	C1	ASE
CAP	DmeEX0000380	chr2R:10295291-10295323	33	chr2R:10294966,10295291-10295323,10295742	S	ASE
Asph	DmeEX0000258	chr2R:16114940-16115053	114	chr2R:16114866,16114940-16115053,16115354	S	ASE
CG10915	DmeEX0000520	chr2R:18162468-18162507	40	chr2R:18162328,18162468-18162507,18162852	S	ASE
CG15661	DmeEX0001085	chr2R:21217237-21217434	198	chr2R:21217728,21217237-21217434,21217174	C1	ASE
CG9850	DmeEX0003439	chr2R:23760622-23760674	53	chr2R:23760853,23760622-23760674,23759781	C2	ASE
CG9850	DmeEX0003440	chr2R:23759726-23759781	56	chr2R:23760853,23759726-23759781,23758602	C2	ASE
CG10103	DmeEX0000420	chr3L:6755073-6755123	51	chr3L:6755420,6755073-6755123,6754807	C2	ASE
CG10103	DmeEX0000421	chr3L:6754745-6754807	63	chr3L:6755073,6754745-6754807,6754493	C1	ASE
Zasp66	DmeEX0007050	chr3L:8630517-8630635	119	chr3L:8630376,8630517-8630635,8634583	C2	ASE
CG8177	DmeEX0003202	chr3L:9781503-9781520	18	chr3L:9781218,9781503-9781520,9781703	C3	ASE
Nopp140	DmeEX0005454	chr3L:21835467-21835885	419	chr3L:21835229,21835467-21835885,21835983	C3	ASE
CG8481	DmeEX0003242	chr3R:9768745-9768838	94	chr3R:9768574,9768745-9768838,9768923	C3	ASE
Whamy	DmeEX0007014	chr3R:9773738-9773978	241	chr3R:9774311,9773738-9773978,9773635	C3	ASE
fabp	DmeEX0007929	chr3R:11564784-11565111	328	chr3R:11565226,11564784-11565111,11564711	C3	ASE
CG7029	DmeEX0003023	chr3R:22784467-22785423	957	chr3R:22766726,22784467-22785423,22787006	S	ASE
Miro	DmeEX0005151	chr3R:24035288-24035326	39	chr3R:24035614,24035288-24035326,24035029	S	ASE
Myo95E	DmeEX0005243	chr3R:24157258-24157317	60	chr3R:24157391,24157258-24157317,24157175	S	ASE
CG14253	DmeEX0000901	chr3R:26981514-26981751	238	chr3R:26980702,26981514-26981751,26983963	C2	ASE
dpr6	DmeEX0007764	chr3L:10033183-10033424	242	chr3L:10004101,10033183-10033424,10036646	S	ASE
lilli	DmeEX0008515	chr2L:2945030-2945792	763	chr2L:2930151,2945030-2945792,2946709	C3	ASE
Pax	DmeEX0005653	chr2L:19411537-19411719	183	chr2L:19419869,19411537-19411719,19410643	C3	ASE
Stlk	DmeEX0006582	chr2R:4560361-4560789	429	chr2R:4547054,4560361-4560789,4562845	C1	ASE
Haspin	DmeEX0004678	chr2R:4029741-4029944	204	chr2R:4015214,4029741-4029944,4030002	C1	ASE
CG30020	DmeEX0001423	chr2R:10888283-10888396	114	chr2R:10888225,10888283-10888396,10888471	S	ASE
sals	DmeEX0009325	chr3R:11438780-11438887	108	chr3R:11439885,11438780-11438887,11438686	S	ASE
CG31522	DmeEX0001585	chr3R:4446166-4446246	81	chr3R:4446425,4446166-4446246,4444562	C2	ASE
Cda5	DmeEX0003759	chr2L:33845-34288	444	chr2L:34558,33845-34288,29068	C1	ASE
A2bp1	DmeEX0000032	chr3L:10587843-10587896	54	chr3L:10587687,10587843-10587896,10588660	C2	ASE
CG32112	DmeEX0001721	chr3L:12743238-12743277	40	chr3L:12743172,12743238-12743277,12743513	S	ASE
CG32425	DmeEX0001772	chr3L:20510030-20510779	750	chr3L:20498464,20510030-20510779,20511937	C2	ASE
CG32549	DmeEX0001795	chrX:18408518-18408859	342	chrX:18409050,18408518-18408859,18407885	C3	ASE
CG33129	DmeEX0001873	chr2L:10966502-10966621	120	chr2L:10968438,10966502-10966621,10966409	C1	ASE
Nipped-A	DmeEX0005381	chr2R:5198253-5198403	151	chr2R:5198468,5198253-5198403,5198106	S	ASE
Pde11	DmeEX0005660	chr2L:18546525-18547044	520	chr2L:18562710,18546525-18547044,18543715	C2	ASE
CG34347	DmeEX0001991	chr3R:31366843-31367522	680	chr3R:31362358,31366843-31367522,31370236	C1	ASE
shakB	DmeEX0009446	chrX:20784268-20785090	823	chrX:20787773,20784268-20785090,20776248	C3	ASE
CG34394	DmeEX0002062	chr2L:3367904-3368194	291	chr2L:3372779,3367904-3368194,3367719	C2	ASE
CG41378	DmeEX0002218	chr2R:2830708-2831043	336	chr2R:2846508,2830708-2831043,2770710	C1	ASE
spin	DmeEX0009661	chr2R:16133422-16133683	262	chr2R:16132635,16133422-16133683,16136027	C2	ASE
tlk	DmeEX0009848	chrX:3762498-3762857	360	chrX:3749094,3762498-3762857,3781655	C3	ASE
AGO3	DmeEX0000064	chr3L:23618474-23618639	166	chr3L:23583364,23618474-23618639,23634250	S	ASE
gish	DmeEX0008061	chr3R:16295669-16295820	152	chr3R:16292834,16295669-16295820,16296662	C3	ASE
Nedd4	DmeEX0005322	chr3L:17534351-17534562	212	chr3L:17531035,17534351-17534562,17538662	C2	ASE
cno	DmeEX0007497	chr3R:5177637-5177885	249	chr3R:5181057,5177637-5177885,5177510	C1	ASE
CG42321	DmeEX0002286	chr2R:13415875-13415957	83	chr2R:13418987,13415875-13415957,13415615	C2	ASE
CG42342	DmeEX0002307	chr3R:16569485-16569682	198	chr3R:16569193,16569485-16569682,16570244	C2	ASE
cwo	DmeEX0007583	chr3R:10396697-10396820	124	chr3R:10389437,10396697-10396820,10397363	S	ASE
kuz	DmeEX0008380	chr2L:13636384-13636843	460	chr2L:13636213,13636384-13636843,13637288	S	ASE
CG42492	DmeEX0002356	chrX:5636222-5636578	357	chrX:5641893,5636222-5636578,5634425	C2	ASE
Dys	DmeEX0004188	chr3R:19464500-19464846	347	chr3R:19463681,19464500-19464846,19477123	C1	ASE
elav	DmeEX0007878	chrX:521440-521696	257	chrX:522986,521440-521696,519242	S	ASE
CG12163	DmeEX0000675	chr3R:5243838-5244254	417	chr3R:5251424,5243838-5244254,5239619	S	ASE
Lmpt	DmeEX0004953	chr3L:16919471-16919702	232	chr3L:16916424,16919471-16919702,16920882	C3	ASE
Ank2	DmeEX0000200	chr3L:7702628-7702654	27	chr3L:7703846,7702628-7702654,7700548	S	ASE
Dhc64C	DmeEX0004030	chr3L:4812894-4813089	196	chr3L:4813328,4812894-4813089,4811669	C3	ASE
Dhc64C	DmeEX0004031	chr3L:4812057-4812255	199	chr3L:4813328,4812057-4812255,4811669	C3	ASE
Shab	DmeEX0006448	chr3L:2949387-2949410	24	chr3L:2948892,2949387-2949410,2951994	C2	ASE
Shab	DmeEX0006449	chr3L:2951994-2952107	114	chr3L:2948892,2951994-2952107,2953012	C3	ASE
pyd	DmeEX0009184	chr3R:8844916-8845150	235	chr3R:8864786,8844916-8845150,8842839	C2	ASE
CG43340	DmeEX0002534	chr2R:7630177-7630328	152	chr2R:7627172,7630177-7630328,7634216	C2	ASE
Mitf	DmeEX0005154	chr4:1221262-1221282	21	chr4:1220688,1221262-1221282,1221491	S	ASE
SNF4Agamma	DmeEX0006311	chr3R:21201685-21202330	646	chr3R:21201408,21201685-21202330,21202452	C2	ASE
CG43897	DmeEX0002633	chr3L:9831000-9831440	441	chr3L:9830785,9831000-9831440,9832199	C3	ASE
Mhc	DmeEX0005107	chr2L:16769459-16769602	144	chr2L:16768884,16769459-16769602,16770457	C1	ASE
Mhc	DmeEX0005109	chr2L:16771343-16771446	104	chr2L:16771141,16771343-16771446,16774450	C2	ASE
Pde1c	DmeEX0005666	chr2L:11832725-11832787	63	chr2L:11833260,11832725-11832787,11830831	C3	ASE
CG44085	DmeEX0002638	chr2L:13267595-13267972	378	chr2L:13261692,13267595-13267972,13271296	C1	ASE
RapGAP1	DmeEX0005963	chr2L:7568574-7568978	405	chr2L:7576245,7568574-7568978,7536473	C2	ASE
pHCl	DmeEX0008977	chr3L:15863968-15864120	153	chr3L:15864602,15863968-15864120,15860026	C3	ASE
pHCl	DmeEX0008978	chr3L:15863084-15863236	153	chr3L:15864602,15863084-15863236,15860026	C3	ASE
CG44422	DmeEX0002662	chrX:11246747-11247672	926	chrX:11290014,11246747-11247672,11236820	C1	ASE
Fhos	DmeEX0004375	chr3L:8776997-8777317	321	chr3L:8766629,8776997-8777317,8782548	C3	ASE
wake	DmeEX0010090	chr3R:22667980-22668042	63	chr3R:22667078,22667980-22668042,22676909	C2	ASE
E(z)	DmeEX0004202	chr3L:10636426-10636440	15	chr3L:10636624,10636426-10636440,10636093	MIC	ASE
pum	DmeEX0009172	chr3R:9141320-9141331	12	chr3R:9157118+9213760,9141320-9141331,9081022+9098737	MIC	ASE
rut	DmeEX0009317	chrX:14798467-14798472	6	chrX:14798875,14798467-14798472,14796122+14797522	MIC	ASE
shi	DmeEX0009468	chrX:15900255-15900260	6	chrX:15899074,15900255-15900260,15901544	MIC	ASE
up	DmeEX0010056	chrX:13598174-13598176	3	chrX:13599412+13599416+13600070,13598174-13598176,13596748+13597404	MIC	ASE
Ac76E	DmeEX0000114	chr3L:19975599-19975613	15	chr3L:19975475,19975599-19975613,19976091	MIC	ASE
Rbp9	DmeEX0005996	chr2L:2962272-2962286	15	chr2L:2961996,2962272-2962286,2962586	MIC	ASE
Arp2	DmeEX0000235	chrX:16551475-16551489	15	chrX:16552340,16551475-16551489,16550465	MIC	ASE
Calx	DmeEX0003687	chr3R:21008722-21008736	15	chr3R:21008240,21008722-21008736,21009476+21010586+21011267+21011282	MIC	ASE
cher	DmeEX0007447	chr3R:17109708-17109722	15	chr3R:17110214,17109708-17109722,17108839	MIC	ASE
CadN	DmeEX0003665	chr2L:17716678-17716689	12	chr2L:17717843,17716678-17716689,17714496+17715913	MIC	ASE
UGP	DmeEX0006910	chr3L:9353513-9353518	6	chr3L:9353738,9353513-9353518,9353228	MIC	ASE
CG17816	DmeEX0001277	chr3R:7868369-7868372	4	chr3R:7870232,7868369-7868372,7865761	MIC	ASE
Nhe2	DmeEX0005363	chr2L:21122913-21122927	15	chr2L:21122389,21122913-21122927,21124135	MIC	ASE
CG31145	DmeEX0001543	chr3R:23609331-23609339	9	chr3R:23611893,23609331-23609339,23608799	MIC	ASE
TrissinR	DmeEX0006832	chr2L:5852884-5852898	15	chr2L:5851826,5852884-5852898,5852993	MIC	ASE
cac	DmeEX0007386	chrX:11960075-11960080	6	chrX:11962020,11960075-11960080,11954281	MIC	ASE
cac	DmeEX0007387	chrX:11956922-11956924	3	chrX:11962020,11956922-11956924,11954281	MIC	ASE
Fhos	DmeEX0004376	chr3L:8789832-8789834	3	chr3L:8789517,8789832-8789834,8790170	MIC	ASE
baz	DmeEX6003030	chrX:17186794-17187123	330	chrX:17179124,17186794-17187123,17188992	ANN	ASE
for	DmeEX6004585	chr2L:3626337-3627635	1299	chr2L:3634239,3626337-3627635,3626216	ANN	ASE
dlg1	DmeEX6001799	chrX:11387111-11387512	402	chrX:11381980,11387111-11387512,11387772	ANN	ASE
dlg1	DmeEX6001800	chrX:11382936-11383112	177	chrX:11381980,11382936-11383112,11387772	ANN	ASE
mud	DmeEX6002324	chrX:14255459-14255554	96	chrX:14254288,14255459-14255554,14255612	ANN	ASE
mud	DmeEX6002322	chrX:14256001-14256100	100	chrX:14254288,14256001-14256100,14256485	ANN	ASE
mud	DmeEX6002323	chrX:14255612-14255934	323	chrX:14255554,14255612-14255934,14256001	ANN	ASE
Pkc53E	DmeEX6011477	chr2R:16936419-16936530	112	chr2R:16931278,16936419-16936530,16940093	ANN	ASE
px	DmeEX6012781	chr2R:22543330-22543718	389	chr2R:22555218,22543330-22543718,22540977	ANN	ASE
Rm62	DmeEX0006145	chr3R:6002063-6003098	1036	chr3R:6003673,6002063-6003098,6001736	ANN	ASE
Sh	DmeEX6003165	chrX:17961633-17962251	619	chrX:17976351,17961633-17962251,17953346	ANN	ASE
lola	DmeEX6009808	chr2R:10515835-10516051	217	chr2R:10532039,10515835-10516051,10515658	ANN	ASE
Eip63E	DmeEX6014496	chr3L:3545799-3546131	333	chr3L:3516828,3545799-3546131,3552787	ANN	ASE
bt	DmeEX0007324	chr4:726932-726962	31	chr4:726029,726932-726962,727461	ANN	ASE
bt	DmeEX6024906	chr4:728673-728814	142	chr4:728245,728673-728814,730777	ANN	ASE
bt	DmeEX6024905	chr4:729002-729202	201	chr4:728245,729002-729202,730777	ANN	ASE
bt	DmeEX6024904	chr4:729274-729575	302	chr4:728245,729274-729575,730777	ANN	ASE
Nc73EF	DmeEX6017138	chr3L:16966068-16966358	291	chr3L:16964978,16966068-16966358,16967382	ANN	ASE
tutl	DmeEX6004688	chr2L:4318907-4318977	71	chr2L:4318708,4318907-4318977,4319330	ANN	ASE
Aldh-III	DmeEX6008730	chr2R:7469110-7469225	116	chr2R:7469360,7469110-7469225,7467826	ANN	ASE
RyR	DmeEX6009205	chr2R:8870924-8871023	100	chr2R:8870447,8870924-8871023,8872220	ANN	ASE
Taf12	DmeEX6019845	chr3R:11678944-11679184	241	chr3R:11679567,11678944-11679184,11678872	ANN	ASE
babo	DmeEX6009259	chr2R:8957029-8957156	128	chr2R:8954851,8957029-8957156,8959107	ANN	ASE
mtacp1	DmeEX6013968	chr3L:1330863-1330964	102	chr3L:1330290,1330863-1330964,1331280	ANN	ASE
Mef2	DmeEX6009623	chr2R:9917457-9917531	75	chr2R:9917938,9917457-9917531,9916891	ANN	ASE
shot	DmeEX6010611	chr2R:13907589-13908351	763	chr2R:13916854,13907589-13908351,13905501	ANN	ASE
toc	DmeEX6004454	chr2L:3099453-3099932	480	chr2L:3108725,3099453-3099932,3098065	ANN	ASE
CadN	DmeEX6007521	chr2L:17652667-17652905	239	chr2L:17657063,17652667-17652905,17651491	ANN	ASE
Stat92E	DmeEX6021813	chr3R:20541680-20542092	413	chr3R:20542827,20541680-20542092,20541553	ANN	ASE
CtBP	DmeEX6020204	chr3R:13024824-13025044	221	chr3R:13021642,13024824-13025044,13025389	ANN	ASE
Dap160	DmeEX6008096	chr2L:21140217-21140490	274	chr2L:21140569,21140217-21140490,21140156	ANN	ASE
Dap160	DmeEX6008097	chr2L:21140009-21140156	148	chr2L:21140217,21140009-21140156,21139942	ANN	ASE
Dap160	DmeEX6008099	chr2L:21138712-21139602	891	chr2L:21139676,21138712-21139602,21138361	ANN	ASE
syd	DmeEX0009789	chr3L:7933771-7933791	21	chr3L:7933985,7933771-7933791,7933234	ANN	ASE
unc-13	DmeEX6024924	chr4:886965-892840	5876	chr4:898393,886965-892840,885891	ANN	ASE
unc-13	DmeEX6024928	chr4:882617-882723	107	chr4:882961,882617-882723,878992	ANN	ASE
clumsy	DmeEX6008124	chr2L:21207748-21208089	342	chr2L:21207689,21207748-21208089,21208940	ANN	ASE
Su(var)2-HP2	DmeEX6010813	chr2R:14616510-14616761	252	chr2R:14616843,14616510-14616761,14611691	ANN	ASE
Su(var)2-HP2	DmeEX6010814	chr2R:14611781-14616400	4620	chr2R:14616843,14611781-14616400,14611691	ANN	ASE
l(1)G0193	DmeEX6001221	chrX:7943684-7943848	165	chrX:7945896,7943684-7943848,7943227	ANN	ASE
CG18659	DmeEX6009352	chr2R:9127027-9127162	136	chr2R:9127419,9127027-9127162,9126213	ANN	ASE
drpr	DmeEX6014074	chr3L:1719923-1720169	247	chr3L:1723580,1719923-1720169,1718096	ANN	ASE
drpr	DmeEX6014075	chr3L:1718706-1719745	1040	chr3L:1723580,1718706-1719745,1718096	ANN	ASE
CG2082	DmeEX6018666	chr3R:5761237-5761242	6	chr3R:5761646,5761237-5761242,5760961	ANN	ASE
LM408	DmeEX6006360	chr2L:10459662-10459795	134	chr2L:10459280,10459662-10459795,10459880	ANN	ASE
NFAT	DmeEX6002227	chrX:13645178-13645804	627	chrX:13645050,13645178-13645804,13649377	ANN	ASE
CG14408	DmeEX6002378	chrX:14830433-14830507	75	chrX:14831092,14830433-14830507,14830347	ANN	ASE
Ntf-2	DmeEX6003690	chrX:21037610-21037994	385	chrX:21036637,21037610-21037994,21038746	ANN	ASE
CG4238	DmeEX6004212	chr2L:2027852-2028050	199	chr2L:2027791,2027852-2028050,2028117	ANN	ASE
Tsp	DmeEX6005244	chr2L:6700181-6700496	316	chr2L:6700553,6700181-6700496,6700116	ANN	ASE
Caper	DmeEX6005369	chr2L:7034199-7034273	75	chr2L:7033018,7034199-7034273,7035407	ANN	ASE
Caper	DmeEX6005368	chr2L:7034484-7034693	210	chr2L:7033018,7034484-7034693,7035407	ANN	ASE
Pih1D1	DmeEX6006761	chr2L:12715894-12718056	2163	chr2L:12721451,12715894-12718056,12714296	ANN	ASE
Pih1D1	DmeEX6006762	chr2L:12714649-12715529	881	chr2L:12721451,12714649-12715529,12714296	ANN	ASE
MRP	DmeEX6006771	chr2L:12724765-12724911	147	chr2L:12724343,12724765-12724911,12725712	ANN	ASE
Dscam1	DmeEX6008693	chr2R:7321583-7321649	67	chr2R:7322560,7321583-7321649,7320764	ANN	ASE
Dscam1	DmeEX6008654	chr2R:7364456-7364617	162	chr2R:7368388,7364456-7364617,7361867	ANN	ASE
Dscam1	DmeEX6008655	chr2R:7364178-7364348	171	chr2R:7368388,7364178-7364348,7361867	ANN	ASE
Dscam1	DmeEX6008649	chr2R:7366466-7366627	162	chr2R:7368388,7366466-7366627,7361867	ANN	ASE
Dscam1	DmeEX6008650	chr2R:7365943-7366104	162	chr2R:7368388,7365943-7366104,7361867	ANN	ASE
Dscam1	DmeEX6008652	chr2R:7365018-7365179	162	chr2R:7368388,7365018-7365179,7361867	ANN	ASE
Asph	DmeEX6011189	chr2R:16111501-16111554	54	chr2R:16110951,16111501-16111554,16111741	ANN	ASE
CG5098	DmeEX6011780	chr2R:18095894-18096058	165	chr2R:18095835,18095894-18096058,18096282	ANN	ASE
CG10737	DmeEX6012023	chr2R:19177303-19177573	271	chr2R:19176743,19177303-19177573,19177819	ANN	ASE
CG3803	DmeEX6013236	chr2R:23953639-23953741	103	chr2R:23953823,23953639-23953741,23953581	ANN	ASE
CG3803	DmeEX6013237	chr2R:23953449-23953581	133	chr2R:23953639,23953449-23953581,23953390	ANN	ASE
yki	DmeEX6013354	chr2R:24066561-24066716	156	chr2R:24067163,24066561-24066716,24066313	ANN	ASE
Mmp1	DmeEX6013552	chr2R:24672551-24673316	766	chr2R:24675063,24672551-24673316,24672306	ANN	ASE
CG13900	DmeEX6013860	chr3L:830622-830728	107	chr3L:830908,830622-830728,830341	ANN	ASE
CG9153	DmeEX6013957	chr3L:1316738-1317333	596	chr3L:1316675,1316738-1317333,1317391	ANN	ASE
CG9153	DmeEX6013959	chr3L:1316001-1316324	324	chr3L:1315940,1316001-1316324,1316385	ANN	ASE
CG9153	DmeEX6013958	chr3L:1316385-1316675	291	chr3L:1316324,1316385-1316675,1316735	ANN	ASE
PHGPx	DmeEX6014458	chr3L:3327343-3327553	211	chr3L:3326712,3327343-3327553,3327860	ANN	ASE
MED31	DmeEX6018402	chr3R:4642284-4642428	145	chr3R:4642008,4642284-4642428,4642569	ANN	ASE
CG17816	DmeEX6018994	chr3R:7885854-7886168	315	chr3R:7886596,7885854-7886168,7872118	ANN	ASE
CG17816	DmeEX6018995	chr3R:7872013-7872118	106	chr3R:7885854,7872013-7872118,7871916	ANN	ASE
CG4848	DmeEX6020021	chr3R:12216633-12216686	54	chr3R:12216881,12216633-12216686,12215953	ANN	ASE
AdamTS-A	DmeEX6020765	chr3R:15448315-15448835	521	chr3R:15448975,15448315-15448835,15448253	ANN	ASE
CG4467	DmeEX6022524	chr3R:23237158-23237427	270	chr3R:23245255,23237158-23237427,23236710	ANN	ASE
CG9990	DmeEX6023927	chr3R:28686242-28686451	210	chr3R:28682590,28686242-28686451,28690211	ANN	ASE
dpr6	DmeEX6015954	chr3L:10036646-10036856	211	chr3L:10033424,10036646-10036856,10037344	ANN	ASE
dpr6	DmeEX6015953	chr3L:10040856-10041024	169	chr3L:10037471,10040856-10041024,10113188	ANN	ASE
CG1109	DmeEX6018639	chr3R:5661866-5662017	152	chr3R:5661808,5661866-5662017,5663063	ANN	ASE
CG1109	DmeEX6018638	chr3R:5663063-5663160	98	chr3R:5662017,5663063-5663160,5663217	ANN	ASE
CG1109	DmeEX6018637	chr3R:5663217-5663343	127	chr3R:5663160,5663217-5663343,5663419	ANN	ASE
CG30007	DmeEX6009614	chr2R:9892102-9892533	432	chr2R:9892047,9892102-9892533,9892588	ANN	ASE
CG30007	DmeEX6009613	chr2R:9892588-9892902	315	chr2R:9892533,9892588-9892902,9892956	ANN	ASE
CG30007	DmeEX6009612	chr2R:9892956-9893789	834	chr2R:9892902,9892956-9893789,9893842	ANN	ASE
CG30007	DmeEX6009611	chr2R:9893842-9893880	39	chr2R:9893789,9893842-9893880,9893948	ANN	ASE
Ipk1	DmeEX6012370	chr2R:20874816-20874996	181	chr2R:20873751,20874816-20874996,20875238	ANN	ASE
mesh	DmeEX6024553	chr3R:31180579-31180818	240	chr3R:31181034,31180579-31180818,31180509	ANN	ASE
mesh	DmeEX6024554	chr3R:31180459-31180509	51	chr3R:31180579,31180459-31180509,31180389	ANN	ASE
Efa6	DmeEX6022353	chr3R:22606828-22607040	213	chr3R:22605570,22606828-22607040,22607384	ANN	ASE
Efa6	DmeEX6022360	chr3R:22602196-22602435	240	chr3R:22601666,22602196-22602435,22602845	ANN	ASE
sals	DmeEX6019796	chr3R:11447119-11448359	1241	chr3R:11451067,11447119-11448359,11441246	ANN	ASE
CG31550	DmeEX6018543	chr3R:5487051-5487177	127	chr3R:5486884,5487051-5487177,5487835	ANN	ASE
CG31678	DmeEX6007986	chr2L:20664291-20664449	159	chr2L:20674995,20664291-20664449,20664209	ANN	ASE
Hers	DmeEX6003586	chrX:19899012-19899972	961	chrX:19872444,19899012-19899972,19900616	ANN	ASE
Sec16	DmeEX6002029	chrX:12604861-12605388	528	chrX:12601897,12604861-12605388,12608938	ANN	ASE
ZAP3	DmeEX6001587	chrX:10075144-10075627	484	chrX:10078486,10075144-10075627,10075073	ANN	ASE
ZAP3	DmeEX6001589	chrX:10074394-10074895	502	chrX:10074976,10074394-10074895,10074326	ANN	ASE
Rtnl1	DmeEX6004842	chr2L:4999225-4999385	161	chr2L:5004172,4999225-4999385,4994994	ANN	ASE
CG33181	DmeEX6001325	chrX:8491948-8492030	83	chrX:8490015,8491948-8492030,8509456	ANN	ASE
Unc-89	DmeEX6013274	chr2R:24008701-24008798	98	chr2R:24010923,24008701-24008798,24008145	ANN	ASE
Unc-89	DmeEX6013273	chr2R:24009571-24010783	1213	chr2R:24010923,24009571-24010783,24008145	ANN	ASE
mim	DmeEX6008561	chr2R:6931063-6932697	1635	chr2R:6933124,6931063-6932697,6930370	ANN	ASE
CG34383	DmeEX6020387	chr3R:13758458-13759783	1326	chr3R:13757783,13758458-13759783,13759844	ANN	ASE
CG34383	DmeEX6020386	chr3R:13759844-13760026	183	chr3R:13759783,13759844-13760026,13760087	ANN	ASE
CG34383	DmeEX6020385	chr3R:13760087-13760179	93	chr3R:13760026,13760087-13760179,13760245	ANN	ASE
CG34383	DmeEX6020384	chr3R:13760245-13760362	118	chr3R:13760179,13760245-13760362,13761308	ANN	ASE
sif	DmeEX6014914	chr3L:5695422-5699024	3603	chr3L:5676948,5695422-5699024,5703925	ANN	ASE
alph	DmeEX6024119	chr3R:29597776-29597908	133	chr3R:29597473,29597776-29597908,29598164	ANN	ASE
spin	DmeEX6011203	chr2R:16132829-16133090	262	chr2R:16132635,16132829-16133090,16136027	ANN	ASE
bbg	DmeEX6016689	chr3L:14438426-14438468	43	chr3L:14507614,14438426-14438468,14417195	ANN	ASE
gish	DmeEX6020975	chr3R:16293987-16294153	167	chr3R:16292834,16293987-16294153,16296662	ANN	ASE
CG42249	DmeEX6001756	chrX:11105152-11105309	158	chrX:11104777,11105152-11105309,11105364	ANN	ASE
CG42249	DmeEX6001755	chrX:11105364-11105460	97	chrX:11105309,11105364-11105460,11106495	ANN	ASE
ome	DmeEX6016717	chr3L:14736043-14736135	93	chr3L:14680787,14736043-14736135,14744189	ANN	ASE
Pka-R1	DmeEX6017856	chr3L:20829385-20829540	156	chr3L:20816833,20829385-20829540,20832846	ANN	ASE
Mob2	DmeEX6016124	chr3L:11527455-11527816	362	chr3L:11541778,11527455-11527816,11527342	ANN	ASE
CG42390	DmeEX6022257	chr3R:22129247-22129398	152	chr3R:22126466,22129247-22129398,22129463	ANN	ASE
CG42390	DmeEX6022256	chr3R:22129463-22129597	135	chr3R:22129398,22129463-22129597,22129775	ANN	ASE
Ca-beta	DmeEX6006586	chr2L:11161555-11161834	280	chr2L:11162984,11161555-11161834,11160336	ANN	ASE
par-1	DmeEX6012179	chr2R:19464310-19465694	1385	chr2R:19460616,19464310-19465694,19470597	ANN	ASE
scny	DmeEX0009362	chr3L:5774414-5774846	433	chr3L:5774076,5774414-5774846,5775189	ANN	ASE
CG42666	DmeEX6000245	chrX:1843445-1843578	134	chrX:1825981,1843445-1843578,1843692	ANN	ASE
rdgA	DmeEX6001382	chrX:8999380-9000240	861	chrX:8925696,8999380-9000240,9000682	ANN	ASE
CG42674	DmeEX6017706	chr3L:20154901-20155278	378	chr3L:20155538,20154901-20155278,20154838	ANN	ASE
CG42674	DmeEX6017707	chr3L:20154611-20154838	228	chr3L:20154901,20154611-20154838,20154548	ANN	ASE
CG42678	DmeEX6012966	chr2R:22930389-22931280	892	chr2R:22930319,22930389-22931280,22931515	ANN	ASE
CG42684	DmeEX6003123	chrX:17734712-17735263	552	chrX:17721615,17734712-17735263,17746571	ANN	ASE
CoRest	DmeEX6003451	chrX:19526841-19527328	488	chrX:19524163,19526841-19527328,19528635	ANN	ASE
CoRest	DmeEX6003450	chrX:19527621-19527834	214	chrX:19524163,19527621-19527834,19528635	ANN	ASE
CG42724	DmeEX6018759	chr3R:6364556-6364725	170	chr3R:6365004,6364556-6364725,6363230	ANN	ASE
CG42724	DmeEX6018760	chr3R:6364162-6364438	277	chr3R:6365004,6364162-6364438,6363230	ANN	ASE
CG42732	DmeEX6009751	chr2R:10357515-10357708	194	chr2R:10412236,10357515-10357708,10340202	ANN	ASE
CG42732	DmeEX6009750	chr2R:10388134-10388735	602	chr2R:10412236,10388134-10388735,10340202	ANN	ASE
cu	DmeEX6019747	chr3R:11204565-11204831	267	chr3R:11204086,11204565-11204831,11206906	ANN	ASE
cu	DmeEX6019746	chr3R:11206521-11206625	105	chr3R:11204831,11206521-11206625,11206906	ANN	ASE
Msp300	DmeEX6004882	chr2L:5152037-5152355	319	chr2L:5148882,5152037-5152355,5154248	ANN	ASE
Sec23	DmeEX6018628	chr3R:5651981-5652001	21	chr3R:5651802,5651981-5652001,5652381	ANN	ASE
bru-2	DmeEX6006713	chr2L:12393422-12393858	437	chr2L:12389670,12393422-12393858,12395900	ANN	ASE
CG43110	DmeEX6011600	chr2R:17483698-17483740	43	chr2R:17483822,17483698-17483740,17483637	ANN	ASE
pyd	DmeEX6019193	chr3R:8865405-8866025	621	chr3R:8881264,8865405-8866025,8865299	ANN	ASE
scrib	DmeEX6023501	chr3R:26573424-26573770	347	chr3R:26567745,26573424-26573770,26573854	ANN	ASE
sick	DmeEX6007913	chr2L:19945270-19946702	1433	chr2L:19929354,19945270-19946702,19954553	ANN	ASE
rdx	DmeEX6020410	chr3R:14023646-14023894	249	chr3R:14026878,14023646-14023894,13971102	ANN	ASE
gpp	DmeEX6018784	chr3R:6436725-6437934	1210	chr3R:6407774,6436725-6437934,6438180	ANN	ASE
Mhc	DmeEX6007361	chr2L:16787079-16787580	502	chr2L:16786814,16787079-16787580,16788021	ANN	ASE
CG44250	DmeEX6010442	chr2R:12951846-12951878	33	chr2R:12952173,12951846-12951878,12951349	ANN	ASE
Glycogenin	DmeEX6012488	chr2R:21205746-21205814	69	chr2R:21205541,21205746-21205814,21208470	ANN	ASE
Glycogenin	DmeEX6012487	chr2R:21206877-21207512	636	chr2R:21205541,21206877-21207512,21208470	ANN	ASE
mbl	DmeEX0008587	chr2R:17361113-17361154	42	chr2R:17352305,17361113-17361154,17361980	ANN	ASE
CG45076	DmeEX6019668	chr3R:10771038-10771205	168	chr3R:10771337,10771038-10771205,10769303	ANN	ASE
Bruce	DmeEX6019581	chr3R:10322447-10322715	269	chr3R:10322771,10322447-10322715,10322383	ANN	ASE
mamo	DmeEX6002292	chrX:13870470-13871268	799	chrX:13883236,13870470-13871268,13857148	ANN	ASE
cad	DmeEX0007401	chr2L:20776567-20776620	54	chr2L:20771909,20776567-20776620,20781799	S	LowPSI
Fas3	DmeEX0004357	chr2L:18366754-18366907	154	chr2L:18320730,18366754-18366907,18383402	S	LowPSI
fz	DmeEX0008036	chr3L:14290392-14290464	73	chr3L:14275726,14290392-14290464,14304897	S	LowPSI
sas	DmeEX0009333	chr3R:7182643-7182687	45	chr3R:7182582,7182643-7182687,7182811	S	LowPSI
mnd	DmeEX0008665	chr3L:14988334-14988415	82	chr3L:14988249,14988306+14988334-14988415,14989849	S	LowPSI
shi	DmeEX0009469	chrX:15896707-15896763	57	chrX:15896472,15896707-15896763,15897102	S	LowPSI
Pep	DmeEX0005707	chr3L:17643979-17644079	101	chr3L:17644891+17644949,17643979-17644079,17643719+17643726	S	LowPSI
orb	DmeEX0008944	chr3R:23269751-23269800	50	chr3R:23269991+23270464,23269751-23269800,23269603	S	LowPSI
alpha-Cat	DmeEX0007115	chr3L:23327377-23327437	61	chr3L:23327494,23327377-23327437,23326760	S	LowPSI
Taf1	DmeEX0006670	chr3R:6647665-6647740	76	chr3R:6647601,6647665-6647740,6647794	S	LowPSI
Trp1	DmeEX0006834	chr2L:10009916-10009983	68	chr2L:10009536,10009916-10009983,10010737	S	LowPSI
Dhc98D	DmeEX0004037	chr3R:28516551-28516586	36	chr3R:28515652+28515722,28516551-28516586,28517245	S	LowPSI
Tor	DmeEX0006809	chr2L:13006074-13006225	152	chr2L:13005997,13006074-13006225,13006350+13006353	S	LowPSI
clumsy	DmeEX0007485	chr2L:21210640-21210730	91	chr2L:21210541,21210640-21210730,21210803+21210813	S	LowPSI
CG5707	DmeEX0002880	chr3L:2191142-2191322	181	chr3L:2191940,2191142-2191322,2190410	S	LowPSI
l(1)G0156	DmeEX0008386	chrX:19521328-19521396	69	chrX:19521673,19521328-19521396,19520827	S	LowPSI
htt	DmeEX0008222	chr3R:28717642-28717881	240	chr3R:28716480,28717642-28717881,28718431	S	LowPSI
CG12541	DmeEX0000704	chrX:7035976-7036228	253	chrX:7065557,7035976-7036228,7033432	S	LowPSI
prtp	DmeEX0009144	chrX:11717990-11718234	245	chrX:11717264,11717990-11718234,11718368	S	LowPSI
Sclp	DmeEX0006367	chrX:11923850-11924023	174	chrX:11924158,11923850-11924023,11922373	S	LowPSI
Pis	DmeEX0005747	chrX:15702813-15703087	275	chrX:15703184,15702813-15703087,15702662	S	LowPSI
CG8080	DmeEX0003175	chr2R:9091730-9091770	41	chr2R:9092432,9091730-9091770,9091653	S	LowPSI
Mmp2	DmeEX0005175	chr2R:9643205-9643476	272	chr2R:9667365,9643205-9643476,9615503	S	LowPSI
CG11486	DmeEX0000606	chr3L:3079986-3080028	43	chr3L:3073478,3079986-3080028,3083733	S	LowPSI
CG6175	DmeEX0002932	chr3L:11291336-11291368	33	chr3L:11293788,11291336-11291368,11291109	S	LowPSI
CG10984	DmeEX0000524	chr3L:12750802-12750855	54	chr3L:12750739,12750802-12750855,12751291+12751307	S	LowPSI
CG7510	DmeEX0003087	chr3L:17629543-17629606	64	chr3L:17629415,17629543-17629606,17629785	S	LowPSI
CG8334	DmeEX0003227	chr3L:19877747-19877866	120	chr3L:19877573+19877630,19877723+19877747-19877866,19878833	S	LowPSI
CG8112	DmeEX0003189	chr3R:8713881-8714053	173	chr3R:8713770,8713832+8713881-8714053,8714146	S	LowPSI
Octbeta2R	DmeEX0005520	chr3R:12562923-12563119	197	chr3R:12595395+12595561+12595632,12562923-12563119,12561804	S	LowPSI
Mf	DmeEX0005100	chr3R:15176539-15177135	597	chr3R:15178280,15176539-15177135,15176412+15176427+15176433	S	LowPSI
CG8925	DmeEX0003292	chr3R:16174308-16174499	192	chr3R:16172519,16174308-16174499,16177543	S	LowPSI
Irc	DmeEX0004821	chr3R:17004363-17004388	26	chr3R:17004300,17004363-17004388,17004468	S	LowPSI
AstA-R2	DmeEX0000269	chr3R:28738590-28738672	83	chr3R:28740472,28738590-28738672,28737646	S	LowPSI
CG11148	DmeEX0000542	chr4:864512-864936	425	chr4:865348,864512-864936,864411	S	LowPSI
rols	DmeEX0009305	chr3L:12012428-12012730	303	chr3L:12012931,12012428-12012730,12012231	S	LowPSI
gem	DmeEX0008055	chr2R:10135274-10135399	126	chr2R:10134017,10135274-10135399,10135468	S	LowPSI
CG30015	DmeEX0001419	chr2R:10843595-10843738	144	chr2R:10848453,10843595-10843738+10843748,10843511	S	LowPSI
zormin	DmeEX0010175	chr3L:2136895-2136966	72	chr3L:2137327,2136895-2136966,2136057	S	LowPSI
zormin	DmeEX0010176	chr3L:2140058-2140105	48	chr3L:2140225,2140058-2140105,2139942	S	LowPSI
SPoCk	DmeEX0006325	chr3L:22783065-22783238	174	chr3L:22778824,22783065-22783238,22783420	S	LowPSI
4EHP	DmeEX0000012	chr3R:24063942-24064060	119	chr3R:24064182,24063942-24064060,24063831	S	LowPSI
CG33181	DmeEX0001893	chrX:8511090-8511400	311	chrX:8510704,8511090-8511400,8512353+8512431	S	LowPSI
CG34384	DmeEX0002055	chr3R:7849235-7849357	123	chr3R:7848148,7849235-7849357,7851299	S	LowPSI
CG34417	DmeEX0002078	chrX:6576444-6576569	126	chrX:6562364,6576444-6576569,6576790	S	LowPSI
Ino80	DmeEX0004792	chr3R:19397490-19398468	979	chr3R:19398739,19397490-19398468+19398656,19385067	S	LowPSI
AGO3	DmeEX0000065	chr3L:23584941-23585043	103	chr3L:23583364,23584858+23584941-23585043,23618474	S	LowPSI
Camta	DmeEX0003696	chr2R:9458272-9458757	486	chr2R:9450274,9458272-9458757,9466872	S	LowPSI
kuz	DmeEX0008383	chr2L:13578201-13578254	54	chr2L:13558832,13578201-13578254,13609791	S	LowPSI
wisp	DmeEX0010111	chrX:11898449-11898544	96	chrX:11898367,11898449-11898544,11898656	S	LowPSI
Ank2	DmeEX0000204	chr3L:7707628-7707720	93	chr3L:7707889,7707628-7707720,7706743	S	LowPSI
Rbp2	DmeEX0005982	chrX:16451702-16451791	90	chrX:16451559,16451702-16451791,16451919	S	LowPSI
Ptr	DmeEX0005884	chr2R:6188070-6188819	750	chr2R:6189085,6188070-6188819,6186689	S	LowPSI
Myo10A	DmeEX0005240	chrX:10941341-10941613	273	chrX:10938761,10941341-10941613,10941723	S	LowPSI
CG43658	DmeEX0002571	chrX:17462339-17462446	108	chrX:17463593,17462339-17462446,17462123	S	LowPSI
CG43737	DmeEX0002611	chrX:15184806-15185171	366	chrX:15184083,15184806-15185171,15186286	S	LowPSI
Nrg	DmeEX0005480	chrX:8531525-8531646	122	chrX:8517420+8517509+8517602+8517634+8517757,8531525-8531646,8531697	S	LowPSI
Meltrin	DmeEX0005095	chr3R:14667741-14667794	54	chr3R:14668866,14667741-14667794,14667655	S	LowPSI
CG44325	DmeEX0002657	chrX:9073182-9073305	124	chrX:9078337,9073182-9073305,9071989	S	LowPSI
Unc-13-4B	DmeEX0006959	chr3R:25060773-25060802	30	chr3R:25060660,25060773-25060802,25060960	S	LowPSI
eas	DmeEX0007853	chrX:16279909-16279991	83	chrX:16278547+16278615,16279909-16279991,16280886+16280978	C2	LowPSI
eas	DmeEX0007855	chrX:16281439-16281503	65	chrX:16281273,16281439-16281503,16283670	S	LowPSI
sgg	DmeEX0009432	chrX:2672067-2672123	57	chrX:2671822,2672067-2672123,2672914	S	LowPSI
Tm1	DmeEX0006776	chr3R:15286474-15286564	91	chr3R:15285354,15286474-15286564,15295113	S	LowPSI
ct	DmeEX0007560	chrX:7628818-7628871	54	chrX:7609538,7628818-7628871,7645780	S	LowPSI
Gel	DmeEX0004493	chr3R:4237000-4237210	211	chr3R:4236804+4236939,4237000-4237210,4237625	S	LowPSI
hep	DmeEX0008145	chrX:13083414-13083568	155	chrX:13085596,13083342+13083414-13083568,13083098	C2	LowPSI
Snap25	DmeEX0006499	chr3L:24167763-24167811	49	chr3L:24131237,24167763-24167811,24210021	C3	LowPSI
PhKgamma	DmeEX0005721	chrX:11701911-11702014	104	chrX:11701127,11701911-11702014,11703290	C3	LowPSI
E2f1	DmeEX0004207	chr3R:21624245-21624292	48	chr3R:21625165,21624245-21624292,21624085	S	LowPSI
Ret	DmeEX0006018	chr2L:21193329-21193456	128	chr2L:21195063,21193329-21193456,21188920	C1	LowPSI
nSyb	DmeEX0008819	chr3L:1634505-1634907	403	chr3L:1635186,1634505-1634907,1632454	C3	LowPSI
mtd	DmeEX0008716	chr3R:5312576-5312759	184	chr3R:5312989,5312576-5312759,5299573	C3	LowPSI
mtd	DmeEX0008717	chr3R:5310931-5310976	46	chr3R:5312989,5310931-5310976,5299573	C3	LowPSI
mtd	DmeEX0008718	chr3R:5307434-5307777	344	chr3R:5312989,5307434-5307777,5299573	C3	LowPSI
sda	DmeEX0009401	chr3R:26935959-26936291	333	chr3R:26925261,26935959-26936291,26938445	C1	LowPSI
Pdk1	DmeEX0005692	chr3L:141320-141440	121	chr3L:136335,141320-141440,141770	S	LowPSI
CLIP-190	DmeEX0003486	chr2L:17395932-17396109	178	chr2L:17394492,17395932-17396109,17400396	C2	LowPSI
Tequila	DmeEX0006736	chr3L:9084486-9084919	434	chr3L:9075622,9084486-9084919,9087849	C1	LowPSI
Dbp80	DmeEX0003970	chr3L:27323294-27323574	281	chr3L:27293271,27323294-27323574,27331994	S	LowPSI
Dbp80	DmeEX0003975	chr3L:27390944-27391053	110	chr3L:27381088,27390944-27391053,27420679	S	LowPSI
gukh	DmeEX0008115	chr3R:19018646-19019398	753	chr3R:19018483,19018646-19019398,19020929	C1	LowPSI
pUf68	DmeEX0008985	chr3L:1500692-1501034	343	chr3L:1501799,1500692-1501034,1499337+1499592	C2	LowPSI
MRP	DmeEX0005030	chr2L:12728578-12728798	221	chr2L:12727116,12728578-12728798,12737959	C3	LowPSI
CG13284	DmeEX0000792	chr2L:16847503-16847731	229	chr2L:16848600,16847503-16847731,16846964	S	LowPSI
Dscam1	DmeEX0004099	chr2R:7347392-7347697	306	chr2R:7347849,7347392-7347697,7332380	C3	LowPSI
Dscam1	DmeEX0004100	chr2R:7343718-7344008	291	chr2R:7347849,7343718-7344008,7332380	C3	LowPSI
Dscam1	DmeEX0004101	chr2R:7343332-7343622	291	chr2R:7347849,7343332-7343622,7332380	C3	LowPSI
Dscam1	DmeEX0004102	chr2R:7342964-7343248	285	chr2R:7347849,7342964-7343248,7332380	C3	LowPSI
Dscam1	DmeEX0004104	chr2R:7342104-7342391	288	chr2R:7347849,7342104-7342391,7332380	C3	LowPSI
Dscam1	DmeEX0004105	chr2R:7341708-7341995	288	chr2R:7347849,7341708-7341995,7332380	C3	LowPSI
Dscam1	DmeEX0004106	chr2R:7341328-7341618	291	chr2R:7347849,7341328-7341618,7332380	C3	LowPSI
Dscam1	DmeEX0004107	chr2R:7340945-7341232	288	chr2R:7347849,7340945-7341232,7332380	C3	LowPSI
Dscam1	DmeEX0004108	chr2R:7340545-7340832	288	chr2R:7347849,7340545-7340832,7332380	C3	LowPSI
Dscam1	DmeEX0004109	chr2R:7340155-7340442	288	chr2R:7347849,7340155-7340442,7332380	C3	LowPSI
Dscam1	DmeEX0004110	chr2R:7347007-7347294	288	chr2R:7347849,7347007-7347294,7332380	C3	LowPSI
Dscam1	DmeEX0004111	chr2R:7339783-7340070	288	chr2R:7347849,7339783-7340070,7332380	C3	LowPSI
Dscam1	DmeEX0004112	chr2R:7339403-7339690	288	chr2R:7347849,7339403-7339690,7332380	C3	LowPSI
Dscam1	DmeEX0004113	chr2R:7339028-7339315	288	chr2R:7347849,7339028-7339315,7332380	C3	LowPSI
Dscam1	DmeEX0004114	chr2R:7338641-7338928	288	chr2R:7347849,7338641-7338928,7332380	C3	LowPSI
Dscam1	DmeEX0004115	chr2R:7338250-7338537	288	chr2R:7347849,7338250-7338537,7332380	C3	LowPSI
Dscam1	DmeEX0004116	chr2R:7337872-7338159	288	chr2R:7347849,7337872-7338159,7332380	C3	LowPSI
Dscam1	DmeEX0004117	chr2R:7337494-7337781	288	chr2R:7347849,7337494-7337781,7332380	C3	LowPSI
Dscam1	DmeEX0004118	chr2R:7337089-7337376	288	chr2R:7347849,7337089-7337376,7332380	C3	LowPSI
Dscam1	DmeEX0004119	chr2R:7336531-7336818	288	chr2R:7347849,7336531-7336818,7332380	C3	LowPSI
Dscam1	DmeEX0004120	chr2R:7336117-7336410	294	chr2R:7347849,7336117-7336410,7332380	C3	LowPSI
Dscam1	DmeEX0004121	chr2R:7346642-7346929	288	chr2R:7347849,7346642-7346929,7332380	C3	LowPSI
Dscam1	DmeEX0004131	chr2R:7346269-7346556	288	chr2R:7347849,7346269-7346556,7332380	C3	LowPSI
Dscam1	DmeEX0004141	chr2R:7345876-7346166	291	chr2R:7347849,7345876-7346166,7332380	C3	LowPSI
CAP	DmeEX0000384	chr2R:10294447-10294517	71	chr2R:10293933,10294394+10294447-10294517,10294594+10294612	C3	LowPSI
CG12963	DmeEX0000749	chr2R:15557529-15557607	79	chr2R:15556814,15557529-15557607,15561815	C3	LowPSI
Zasp67	DmeEX0007056	chr3L:9789636-9789674	39	chr3L:9790456,9789636-9789674,9788744	S	LowPSI
RhoGAP68F	DmeEX0006072	chr3L:12141001-12141027	27	chr3L:12140128,12141001-12141027,12141252	C1	LowPSI
CG7675	DmeEX0003112	chr3R:18380213-18380354	142	chr3R:18380619+18381032+18381080,18380213-18380354,18379364	S	LowPSI
Mgat2	DmeEX0005106	chr3R:30017138-30017200	63	chr3R:30018266,30017138-30017200,30016874	C2	LowPSI
CG17018	DmeEX0001179	chr2L:22354872-22354969	98	chr2L:22312038,22354812+22354872-22354969,22363430	C2	LowPSI
PP2A-B	DmeEX0005613	chr3R:18171274-18171312	39	chr3R:18170098,18171274-18171312,18171529	S	LowPSI
CG30427	DmeEX0001482	chr2R:24932256-24932694	439	chr2R:24934058,24932256-24932694+24933024,24931161	C2	LowPSI
CG30427	DmeEX0001487	chr2R:24931235-24931800	566	chr2R:24934058,24931235-24931800,24931161	C2	LowPSI
RIC-3	DmeEX0005919	chr2R:21022334-21022462	129	chr2R:21022133,21022334-21022462,21023434	C2	LowPSI
CG30456	DmeEX0001502	chr2R:17105119-17105365	247	chr2R:17103687,17105119-17105365,17105598	S	LowPSI
CG30456	DmeEX0001503	chr2R:17105432-17105543	112	chr2R:17103687,17105432-17105543,17105598	S	LowPSI
CG31145	DmeEX0001550	chr3R:23632505-23632687	183	chr3R:23635278,23632505-23632687,23627460	C1	LowPSI
Cda5	DmeEX0003764	chr2L:37916-38298	383	chr2L:38535,37916-38298,34912+35071+35151+35212	S	LowPSI
Mrtf	DmeEX0005211	chr3L:2724178-2724577	400	chr3L:2724677,2724178-2724577,2724058	S	LowPSI
SPoCk	DmeEX0006328	chr3L:22775318-22775371	54	chr3L:22775137,22775315+22775318-22775371,22777111	C2	LowPSI
LRP1	DmeEX0004902	chr2R:8186905-8186982	78	chr2R:8174831,8186905-8186982,8206627	S	LowPSI
CG33143	DmeEX0001878	chr2R:22628874-22628926	53	chr2R:22628557,22628874-22628926,22631631	C2	LowPSI
dp	DmeEX0007710	chr2L:4494171-4496159	1989	chr2L:4496247,4494171-4496159,4487193	C3	LowPSI
dp	DmeEX0007712	chr2L:4493799-4494104	306	chr2L:4494171,4493799-4494104,4487193	C3	LowPSI
dp	DmeEX0007713	chr2L:4490376-4493720	3345	chr2L:4493799,4490376-4493720,4487193	C3	LowPSI
dp	DmeEX0007714	chr2L:4489668-4490318	651	chr2L:4490376,4489668-4490318,4487193	C3	LowPSI
dp	DmeEX0007724	chr2L:4538913-4540356	1444	chr2L:4552243,4538913-4540356,4532386	C2	LowPSI
Mical	DmeEX0005128	chr3R:10018142-10018210	69	chr3R:10018497,10018142-10018210,10016826	C3	LowPSI
Nipped-A	DmeEX0005382	chr2R:5247861-5248059	199	chr2R:5250729,5247861-5248059,5246118+5246137	S	LowPSI
Nipped-A	DmeEX0005396	chr2R:5243475-5243600	126	chr2R:5245952,5243475-5243600,5242582	S	LowPSI
Nipped-A	DmeEX0005399	chr2R:5239555-5239653	99	chr2R:5241896,5239555-5239653,5217435	S	LowPSI
Caps	DmeEX0003730	chr4:1243029-1243192	164	chr4:1241897,1243029-1243192,1243477	S	LowPSI
CG40045	DmeEX0002183	chr3L:24034878-24035018	141	chr3L:24030854+24030857,24034878-24035018,24035432	S	LowPSI
MFS17	DmeEX0005026	chr2R:2515866-2515908	43	chr2R:2521441,2515866-2515908,2495023	C2	LowPSI
pan	DmeEX0008996	chr4:107072-107208	137	chr4:99475,107072-107208,107399+107403	C3	LowPSI
step	DmeEX0009729	chr2L:21753688-21753814	127	chr2L:21756554,21753665+21753688-21753814,21743971	S	LowPSI
sls	DmeEX0009611	chr3L:2079240-2079302	63	chr3L:2093330+2093761,2079240-2079302,2079037	C1	LowPSI
Ndae1	DmeEX0005309	chr2L:7234204-7234341	138	chr2L:7234527,7234204-7234341,7231126+7231183	C2	LowPSI
laccase2	DmeEX0008464	chr2R:5416865-5416948	84	chr2R:5414081,5416865-5416948,5423750	S	LowPSI
Mob2	DmeEX0005182	chr3L:11525836-11526029	194	chr3L:11527182,11525836-11526029,11525676	S	LowPSI
Jabba	DmeEX0004841	chr2R:18758225-18758284	60	chr2R:18758451,18758225-18758284,18758126	S	LowPSI
CG42368	DmeEX0002331	chr2L:6382117-6382671	555	chr2L:6385684,6382117-6382671+6382674,6380790	C1	LowPSI
CG42492	DmeEX0002362	chrX:5632190-5632207	18	chrX:5633106,5632190-5632207,5631495	S	LowPSI
CG42492	DmeEX0002366	chrX:5640918-5640980	63	chrX:5641893,5640918-5640980,5634425	C3	LowPSI
mtg	DmeEX0008720	chr3R:8253665-8253730	66	chr3R:8252221,8253665-8253730,8257377	C2	LowPSI
p120ctn	DmeEX0008968	chr2R:4598869-4599148	280	chr2R:4595462,4598869-4599148,4599269	S	LowPSI
vtd	DmeEX0010089	chr3L:27147770-27147997	228	chr3L:27147695,27147770-27147997,27156010	S	LowPSI
verm	DmeEX0010070	chr3L:19693500-19693571	72	chr3L:19694973,19693500-19693571,19693094	S	LowPSI
CG3638	DmeEX0002125	chrX:1226846-1226893	48	chrX:1233803,1226846-1226893,1226282	S	LowPSI
trol	DmeEX0009921	chrX:2493551-2493676	126	chrX:2494404,2493551-2493676,2493215	C3	LowPSI
trol	DmeEX0009927	chrX:2491145-2491234	90	chrX:2491319,2491145-2491234,2490812+2490842	S	LowPSI
trol	DmeEX0009936	chrX:2500771-2500902	132	chrX:2501119,2500771-2500902,2493215	C3	LowPSI
CG42676	DmeEX0002440	chr3L:1803618-1803733	116	chr3L:1803567,1803618-1803733,1803795	C2	LowPSI
nrm	DmeEX0008879	chr3L:23025544-23025872	329	chr3L:23024169,23025544-23025872,23029837	C2	LowPSI
nrm	DmeEX0008880	chr3L:23025939-23026026	88	chr3L:23024169,23025939-23026026,23029837	C2	LowPSI
CG43340	DmeEX0002536	chr2R:7637284-7637365	82	chr2R:7635200,7637284-7637365+7637533,7638598	C2	LowPSI
CG43707	DmeEX0002589	chr2L:3766377-3766460	84	chr2L:3766043,3766377-3766460,3766937	C2	LowPSI
jvl	DmeEX0008284	chr3R:14792018-14792132	115	chr3R:14791252,14792018-14792132,14793443	C1	LowPSI
Slob	DmeEX0006487	chr2L:7656679-7656742	64	chr2L:7661698,7656679-7656742,7656463	C2	LowPSI
Glut1	DmeEX0004557	chr3L:987746-987825	80	chr3L:984276,987746-987825,988596	C3	LowPSI
sno	DmeEX0009626	chrX:13201600-13202139	540	chrX:13203710,13201600-13202139,13200904	C1	LowPSI
coro	DmeEX0007526	chr2R:6865867-6865884	18	chr2R:6866687,6865867-6865884,6865374	S	LowPSI
Doa	DmeEX0004060	chr3R:28901333-28901539	207	chr3R:28901022,28901333-28901539,28919492	C1	LowPSI
nAChRalpha4	DmeEX0008774	chr3L:23236150-23236306	157	chr3L:23227547,23236150-23236306,23262708	C2	LowPSI
nAChRalpha4	DmeEX0008777	chr3L:23251453-23251579	127	chr3L:23227547,23251453-23251579+23252016,23262708	C3	LowPSI
Esyt2	DmeEX0004314	chr3R:24553234-24553331	98	chr3R:24552656,24553234-24553331,24554356	C3	LowPSI
Fas2	DmeEX0004347	chrX:4190613-4190731	119	chrX:4203191,4190613-4190731,4181699	C3	LowPSI
ftz-f1	DmeEX0008013	chr3L:18753833-18754257	425	chr3L:18754314,18753833-18754257,18753443	S	LowPSI
hfw	DmeEX0008165	chrX:1670170-1670729	560	chrX:1669937,1670170-1670729,1670816	S	LowPSI
Hsc70-3	DmeEX0004740	chrX:11804530-11804622	93	chrX:11804897,11804530-11804622,11804458	S	LowPSI
Ca-alpha1D	DmeEX0003598	chr2L:16181996-16182097	102	chr2L:16181911,16181996-16182097,16182779	C3	LowPSI
l(2)gl	DmeEX0008443	chr2L:13310-13463	154	chr2L:13520,13310-13463,12928	S	LowPSI
Atpalpha	DmeEX0000294	chr3R:20966244-20966311	68	chr3R:20966039,20966244-20966311,20966398	S	LowPSI
[truncated: 1,291 more rows]

## Sheet: Mmus
GENE	EVENT	COORD	LENGTH	FullCO	COMPLEX	GROUP
Mef2d	MmuEX0028570	chr3:88161781-88161801	21	chr3:88161381,88161781-88161801,88162958	S	eMICdep
Tmem184b	MmuEX0047851	chr15:79363658-79363678	21	chr15:79365285,79363658-79363678,79362885	S	eMICdep
Ap1b1	MmuEX0005388	chr11:5040921-5040929	9	chr11:5040421,5040921-5040929,5041718	S	eMICdep
Vav2	MmuEX0051282	chr2:27284839-27284853	15	chr2:27285633,27284839-27284853,27283418	S	eMICdep
Vav2	MmuEX0051281	chr2:27300430-27300444	15	chr2:27302008,27300430-27300444,27299472	S	eMICdep
Git1	MmuEX0020446	chr11:77502829-77502855	27	chr11:77501114,77502829-77502855,77503018	S	eMICdep
Tjap1	MmuEX0047379	chr17:46260880-46260909	30	chr17:46261136,46260880-46260909,46260202	S	eMICdep
Med24	MmuEX0028537	chr11:98717709-98717765	57	chr11:98717910,98717709-98717765,98716525	S	eMICdep
Kif1c	MmuEX0025504	chr11:70723904-70723925	22	chr11:70719093,70723904-70723925,70724048	S	eMICdep
Synj1	MmuEX0045982	chr16:90971564-90971587	24	chr16:90973910,90971564-90971587,90969374	S	eMICdep
Dctn4	MmuEX0013957	chr18:60545357-60545377	21	chr18:60544146,60545357-60545377,60545748	S	eMICdep
Acbd5	MmuEX0003422	chr2:23080668-23080700	33	chr2:23080453,23080668-23080700,23087485	S	eMICdep
Nckap1	MmuEX0031113	chr2:80571213-80571230	18	chr2:80580858,80571213-80571230,80570229	S	eMICdep
Dync1i2	MmuEX0015954	chr2:71233649-71233708	60	chr2:71228690,71233649-71233708,71235894+71235915	S	eMICdep
Src	MmuEX0044842	chr2:157458843-157458860	18	chr2:157458633,157458843-157458860,157462710	S	eMICdep
Nbea	MmuEX0030987	chr3:55994048-55994056	9	chr3:56000487,55994048-55994056,55992514	S	eMICdep
Dock7	MmuEX0015456	chr4:98953866-98953880	15	chr4:98955316,98953866-98953880+98953923,98946754+98946763	S	eMICdep
Ptpru	MmuEX0037997	chr4:131794961-131794990	30	chr4:131797853,131794961-131794990,131793675	S	eMICdep
Col4a1	MmuEX0012279	chr8:11204536-11204552	17	chr8:11206226,11204536-11204552,11203008	S	eMICdep
Slit2	MmuEX0043688	chr5:48191003-48191014	12	chr5:48189592+48189601,48191003-48191014,48192193	S	eMICdep
Ank2	MmuEX0004898	chr3:126979256-126979267	12	chr3:126981800,126979256-126979267,126976932+126976947	S	eMICdep
Ptprf	MmuEX0037910	chr4:118227819-118227845	27	chr4:118230695,118227808+118227819-118227845,118226571	S	eMICdep
Fbxo25	MmuEX0018852	chr8:13938922-13938948	27	chr8:13935289,13938805+13938922-13938948,13939563	S	eMICdep
Madd	MmuEX0027512	chr2:91155013-91155075	63	chr2:91155546+91155583,91155013-91155075,91154765	S	eMICdep
Mfsd6	MmuEX0028828	chr1:52658699-52658723	25	chr1:52660807,52658699-52658723,52658545	S	eMICdep
Rragb	MmuEX0040563	chrX:153148452-153148535	84	chrX:153144003+153144075,153148452-153148535,153150362	S	eMICdep
Trim46	MmuEX0048926	chr3:89236303-89236600	298	chr3:89237617,89236303-89236600+89236680,89235292	S	eMICdep
Nectin2	MmuEX0038065	chr7:19724685-19724869	185	chr7:19730038,19724685-19724869,19721506	S	eMICdep
Kif1b	MmuEX0025501	chr4:149261160-149261201	42	chr4:149262136,149261160-149261201,149258003+149258081	S	eMICdep
Wdr35	MmuEX0051874	chr12:8995640-8995672	33	chr12:8990090,8995640-8995672,8996069	S	eMICdep
Tpd52l2	MmuEX0048582	chr2:181511574-181511615	42	chr2:181508267,181511571+181511574-181511615,181513039	C1	eMICdep
Pou2f2	MmuEX0036421	chr7:25115471-25115749	279	chr7:25116038,25115471-25115749,25100243	S	eMICdep
Ptprs	MmuEX0037985	chr17:56427791-56427817	27	chr17:56427939,56427791-56427817,56426455+56426480+56426504	C2	eMICdep
Elmo2	MmuEX0016707	chr2:165303666-165303701	36	chr2:165304900,165303666-165303701,165301991	S	eMICdep
Wsb1	MmuEX0052282	chr11:79243412-79243575	164	chr11:79244463,79243400+79243412-79243575,79242156	S	eMICdep
Kif3a	MmuEX0025589	chr11:53590717-53590725	9	chr11:53586930,53590717-53590725,53593374+53593395	S	eMICdep
Gopc	MmuEX0021486	chr10:52357342-52357365	24	chr10:52358773,52357342-52357365,52354747	S	eMICdep
Herc4	MmuEX0022805	chr10:63303845-63303868	24	chr10:63299239,63303845-63303868,63306348+63306402	S	eMICdep
Slc4a7	MmuEX0043426	chr14:14762348-14762522	175	chr14:14760341,14762348-14762522,14765577	S	eMICdep
Zdhhc20	MmuEX0052921	chr14:57850145-57850180	36	chr14:57856610,57850145-57850180,57847062	S	eMICdep
Dlg1	MmuEX0014796	chr16:31847636-31847669	34	chr16:31842839,31847636-31847669,31853843	C3	eMICdep
Dnm1l	MmuEX0015293	chr16:16318445-16318477	33	chr16:16319452,16318445-16318477,16316778	C2	eMICdep
Mapk8ip3	MmuEX0027856	chr17:24920472-24920495	24	chr17:24923816,24920472-24920495,24918136+24918139	S	eMICdep
Bin1	MmuEX0007976	chr18:32429196-32429303	108	chr18:32424967,32429196-32429303,32431983	C3	eMICdep
Bin1	MmuEX0007977	chr18:32429700-32429723	24	chr18:32424967,32429700-32429723,32431983	C3	eMICdep
Gabbr1	MmuEX0019866	chr17:37067214-37067364	151	chr17:37064737,37067214-37067364,37067776+37067786	S	eMICdep
Vti1a	MmuEX0051652	chr19:55387189-55387209	21	chr19:55381019,55387189-55387209,55391784	S	eMICdep
Sorbs1	MmuEX0044374	chr19:40382756-40382782	27	chr19:40393248+40393388,40382756-40382782,40382606+40382611+40382633	S	eMICdep
Parp6	MmuEX0033741	chr9:59641741-59641810	70	chr9:59641096,59641708+59641741-59641810,59648830	C1	eMICdep
Eprs	MmuEX0017129	chr1:185387357-185387377	21	chr1:185387118+185387298,185387357-185387377,185394363	S	eMICdep
Sh3glb2	MmuEX0042199	chr2:30346059-30346073	15	chr2:30346307+30346353+30346357,30346059-30346073,30345939	S	eMICdep
Napb	MmuEX0030873	chr2:148707159-148707205	47	chr2:148709317,148707159-148707205,148707023	S	eMICdep
Adgrl2	MmuEX0026711	chr3:148860427-148860438	12	chr3:148865589+148865600,148860427-148860438,148859533	S	eMICdep
Asph	MmuEX0006458	chr4:9637659-9637703	45	chr4:9639198,9637659-9637703,9635969	S	eMICdep
Srrm1	MmuEX0044964	chr4:135329004-135329045	42	chr4:135329373,135329004-135329045,135327220+135327223	S	eMICdep
Meaf6	MmuEX0028432	chr4:125107517-125107546	30	chr4:125103031,125107517-125107546,125108323	C2	eMICdep
Kcnab2	MmuEX0025019	chr4:152434782-152434823	42	chr4:152435805,152434782-152434823,152412860	S	eMICdep
Wasf3	MmuEX0051719	chr5:146460965-146461140	176	chr5:146455661,146460965-146461140,146466798	C3	eMICdep
Agfg2	MmuEX0004234	chr5:137660162-137660194	33	chr5:137661364,137660162-137660194,137655728+137655763	S	eMICdep
Erc1	MmuEX0017221	chr6:119618846-119618912	67	chr6:119620311,119618846-119618912,119594973	S	eMICdep
Cstf2	MmuEX0012990	chrX:134072415-134072474	60	chrX:134069907,134072415-134072474,134073136+134073214	C1	eMICdep
Faim	MmuEX0017795	chr9:98990915-98990971	57	chr9:98986512,98990915-98990971,98992101	S	eMICdep
Snap91	MmuEX0044072	chr9:86793357-86793464	108	chr9:86798538,86793357-86793464,86792736	C1	eMICdep
Snap91	MmuEX0044073	chr9:86792467-86792736	270	chr9:86804443+86804455,86792467-86792736,86783434	C3	eMICdep
Snap91	MmuEX0044075	chr9:86791954-86792025	72	chr9:86804443+86804455,86791954-86792025,86783434	C3	eMICdep
Snap91	MmuEX0044076	chr9:86791485-86791568	84	chr9:86804443+86804455,86791485-86791568,86783434	C3	eMICdep
Snap91	MmuEX0044077	chr9:86790056-86790139	84	chr9:86804443+86804455,86790056-86790139,86783434	C2	eMICdep
Senp6	MmuEX0041673	chr9:80098886-80098906	21	chr9:80093641,80098886-80098906,80103694	S	eMICdep
Sidt2	MmuEX0042355	chr9:45947541-45947552	12	chr9:45947836,45947541-45947552,45947055	C1	eMICdep
Sh3glb1	MmuEX0042195	chr3:144699854-144699877	24	chr3:144705513,144699854-144699877,144697467	S	eMICdep
Ppfia1	MmuEX0036506	chr7:144489197-144489259	63	chr7:144491452,144489197-144489259,144485208+144485211	C1	eMICdep
Sbf2	MmuEX0041074	chr7:110341290-110341364	75	chr7:110348855,110341290-110341364,110340074	S	eMICdep
Ckap5	MmuEX0011484	chr2:91599604-91599627	24	chr2:91599378,91599604-91599627,91600641	S	eMICdep
Madd	MmuEX0027516	chr2:91160317-91160370	54	chr2:91162028,91160317-91160370,91159305	S	eMICdep
Camsap2	MmuEX0009010	chr1:136297284-136297316	33	chr1:136297742,136297284-136297316,136293421	S	eMICdep
Eef1d	MmuEX1009211	chr15:75902679-75903808	1130	chr15:75909245+75909460,75902679-75903808,75901252+75901255	S	eMICdep
Fry	MmuEX0019668	chr5:150488961-150488978	18	chr5:150481576,150488961-150488978,150491078	S	eMICdep
Phf21a	MmuEX0034764	chr2:92351609-92351631	23	chr2:92349448,92351609-92351631,92356864	C3	eMICdep
Abi1	MmuEX0003242	chr2:22963214-22963228	15	chr2:22971072+22971083,22963214-22963228,22962501	S	eMICdep
Atl2	MmuEX0006704	chr17:79850887-79850901	15	chr17:79852525,79850887-79850901,79850278	C3	eMICdep
Atl2	MmuEX0006701	chr17:79850561-79850793	233	chr17:79852525,79850561-79850793,79850278	C3	eMICdep
Strada	MmuEX0045528	chr11:106180955-106180983	29	chr11:106187101+106187125,106180955-106180983,106173781	C2	eMICdep
Fat1	MmuEX0018678	chr8:45049842-45049877	36	chr8:45045168,45049842-45049877,45050781	C1	eMICdep
Arvcf	MmuEX0006307	chr16:18400781-18400798	18	chr16:18400253,18400781-18400798,18401567	S	eMICdep
Jag2	MmuEX0024830	chr12:112915605-112915718	114	chr12:112915880,112915605-112915718,112915517	S	eMICdep
Mast2	MmuEX0028003	chr4:116333413-116333433	21	chr4:116337422,116333413-116333433,116332695	C3	eMICdep
Ppfia3	MmuEX0036514	chr7:45343553-45343579	27	chr7:45343741,45343553-45343579,45342501	S	eMICdep
Tnfrsf22	MmuEX0048268	chr7:143644781-143644871	91	chr7:143649527,143644781-143644871,143643404	S	eMICdep
Zfyve27	MmuEX0053823	chr19:42185620-42185640	21	chr19:42184189,42185620-42185640,42185805	S	eMICdep
Arrb1	MmuEX0006261	chr7:99597036-99597059	24	chr7:99596106,99597036-99597059,99598491	S	eMICdep
Atp6v0a1	MmuEX0006887	chr11:101049459-101049476	18	chr11:101048525,101049459-101049476,101055026	S	eMICdep
Cpeb4	MmuEX0012543	chr11:31918801-31918824	24	chr11:31889939,31918801-31918824,31920409	C2	eMICdep
Sypl	MmuEX0046015	chr12:32968634-32968643	10	chr12:32967743,32968634-32968643,32969181	C3	eMICdep
Mink1	MmuEX0029044	chr11:70609408-70609431	24	chr11:70609254,70609408-70609431,70609554	S	eMICdep
Trim9	MmuEX0048953	chr12:70252020-70252043	24	chr12:70252443,70252020-70252043,70251260	C2	eMICdep
Ppp3cb	MmuEX0036790	chr14:20503247-20503276	30	chr14:20508624,20503247-20503276,20501662	S	eMICdep
Mapk8	MmuEX0027841	chr14:33390673-33390744	72	chr14:33392942,33390673-33390744,33388982	C2	eMICdep
Epb41l3	MmuEX0017006	chr17:69273882-69273917	36	chr17:69270664,69273882-69273917,69274704	C1	eMICdep
Grk2	MmuEX0004092	chr19:4288412-4288507	96	chr19:4288592,4288412-4288507,4287985	S	eMICdep
Gpr137	MmuEX0021666	chr19:6939529-6939754	226	chr19:6940352,6939529-6939754,6939410	S	eMICdep
Dst	MmuEX0015771	chr1:34296742-34296759	18	chr1:34295536,34296742-34296759,34299721	S	eMICdep
Dnm1	MmuEX0015285	chr2:32323179-32323190	12	chr2:32323422,32323179-32323190,32320617	S	eMICdep
Cers6	MmuEX0026173	chr2:69105743-69105766	24	chr2:69105159,69105743-69105766,69108442	S	eMICdep
Arfgap1	MmuEX0005704	chr2:180978412-180978441	30	chr2:180977352,180978412-180978441,180979171	S	eMICdep
Epb41l1	MmuEX0016987	chr2:156511785-156511820	36	chr2:156510881,156511785-156511820,156514028	S	eMICdep
Add1	MmuEX0004037	chr5:34629136-34629172	37	chr5:34628513,34629136-34629172,34630470	S	eMICdep
Erc1	MmuEX0017219	chr6:119734081-119734092	12	chr6:119743288,119734081-119734092,119722308	S	eMICdep
Ttc23	MmuEX0049471	chr7:67711195-67711239	45	chr7:67710605,67711195-67711239,67711354	C3	eMICdep
Cask	MmuEX0009244	chrX:13596686-13596694	9	chrX:13600357,13596686-13596694,13586965	S	eMICdep
L1cam	MmuEX0025978	chrX:73855652-73855663	12	chrX:73855759,73855652-73855663,73855266	S	eMICdep
L1cam	MmuEX0025977	chrX:73867022-73867036	15	chrX:73869729,73867022-73867036,73866160	S	eMICdep
Tenm3	MmuEX0033003	chr8:48313238-48313264	27	chr8:48335589,48313238-48313264,48310769	C1	eMICdep
Dctn1	MmuEX0013951	chr6:83197319-83197333	15	chr6:83196425,83197319-83197333,83197491	C3	eMICdep
Snx14	MmuEX0044238	chr9:88400723-88400749	27	chr9:88401920,88400723-88400749,88398371	S	eMICdep
Ank2	MmuEX0004901	chr3:127052226-127052249	24	chr3:127052688,127052226-127052249,127048280	S	eMICdep
Ppp1r9a	MmuEX0036728	chr6:5157004-5157027	24	chr6:5156240,5157004-5157027,5158089	S	eMICdep
Clasp2	MmuEX0011514	chr9:113858581-113858604	24	chr9:113854346,113858581-113858604,113860120	C2	eMICdep
Clasp2	MmuEX0011532	chr9:113878750-113878773	24	chr9:113876350,113878750-113878773,113879942	S	eMICdep
Snap91	MmuEX0044070	chr9:86798830-86798844	15	chr9:86804455,86798830-86798844,86798699	S	eMICdep
Snap91	MmuEX0044071	chr9:86798538-86798699	162	chr9:86804455,86798538-86798699,86793464	C3	eMICdep
Daam1	MmuEX0013683	chr12:71958747-71958773	27	chr12:71952559,71958747-71958773,71959806	S	eMICdep
Mon2	MmuEX0029413	chr10:123009913-123009930	18	chr10:123010494,123009913-123009930,123009631	S	eMICdep
Unc13a	MmuEX0050590	chr8:71636538-71636567	30	chr8:71637772,71636538-71636567,71635226	S	eMICdep
Dock4	MmuEX0015418	chr12:40794597-40794623	27	chr12:40790161,40794597-40794623,40794768	S	eMICdep
Eea1	MmuEX0016251	chr10:96000351-96000365	15	chr10:95997092,96000351-96000365,96002887	S	eMICdep
Arhgap21	MmuEX0005822	chr2:20883200-20883229	30	chr2:20887106,20883200-20883229,20881851	S	eMICdep
Ppfia1	MmuEX0036502	chr7:144502867-144502896	30	chr7:144504903,144502867-144502896,144500403	S	eMICdep
Ddhd1	MmuEX0014010	chr14:45628854-45628874	21	chr14:45629580,45628854-45628874,45620840	C1	eMICdep
Picalm	MmuEX0035018	chr7:90194273-90194296	24	chr7:90191753,90194273-90194296,90195655	S	eMICdep
Cpeb2	MmuEX0012537	chr5:43268869-43268892	24	chr5:43261784,43268869-43268892,43277431	S	eMICdep
Eif4g1	MmuEX0016617	chr16:20674797-20674806	10	chr16:20674314,20674786+20674797-20674806,20675344	S	eMICdep
Acap2	MmuEX0003401	chr16:31129614-31129625	12	chr16:31131260,31129614-31129625,31127433	S	eMICdep
Sh3pxd2a	MmuEX0042215	chr19:47320276-47320320	45	chr19:47343440,47320276-47320320,47314166	C1	eMICdep
Sptan1	MmuEX0044723	chr2:30014158-30014172	15	chr2:30013838,30014158-30014172,30015589	S	eMICdep
Bak1	MmuEX0007658	chr17:27021663-27021677	15	chr17:27022439,27021663-27021677,27021347	S	eMICdep
Slc38a10	MmuEX0043222	chr11:120108467-120108490	24	chr11:120109432,120108467-120108490,120106610	C1	eMICdep
Rapgef2	MmuEX1022084	chr3:79169739-79169756	18	chr3:79172908,79169739-79169756,79154389	C3	eMICdep
Kif1b	MmuEX0025502	chr4:149265345-149265362	18	chr4:149266252,149265345-149265362,149263690	S	eMICdep
Clasp1	MmuEX0011507	chr1:118541675-118541698	24	chr1:118539369,118541675-118541698,118543102	S	eMICdep
Psap	MmuEX0037479	chr10:60297540-60297545	6	chr10:60296002+60296006,60297537+60297540-60297545,60299092+60299098	MIC	eMICdep
Ergic3	MmuEX0017296	chr2:156015377-156015391	15	chr2:156011406,156015377-156015391,156015989	MIC	eMICdep
Pacsin2	MmuEX0033441	chr15:83383623-83383628	6	chr15:83384987,83383623-83383628,83381883	MIC	eMICdep
Mta1	MmuEX0029871	chr12:113134801-113134812	12	chr12:113133337+113133576,113134801-113134812,113135797	MIC	eMICdep
Dock9	MmuEX0015479	chr14:121544576-121544583	8	chr14:121545966,121544576-121544583,121543625	MIC	eMICdep
Tbc1d4	MmuEX1025558	chr14:101461425-101461427	3	chr14:101462875,101461425-101461427,101458893	MIC	eMICdep
Snap91	MmuEX0044068	chr9:86813080-86813085	6	chr9:86815430,86813080-86813085,86809548	MIC	eMICdep
Myo5a	MmuEX0030525	chr9:75187522-75187530	9	chr9:75186122,75187522-75187530,75189900	MIC	eMICdep
Mon2	MmuEX0029412	chr10:123023086-123023088	3	chr10:123023910,123023086-123023088,123022944	MIC	eMICdep
Unc13a	MmuEX0050589	chr8:71639217-71639222	6	chr8:71639700,71639217-71639222,71635226+71637810+71637927	MIC	eMICdep
Rundc1	MmuEX0040762	chr11:101428366-101428371	6	chr11:101425610,101428366-101428371,101429452	MIC	eMICdep
Bbs9	MmuEX0007764	chr9:22648020-22648034	15	chr9:22643847+22646068,22648020-22648034,22654072+22655225	MIC	eMICdep
Apbb1	MmuEX0005519	chr7:105565946-105565949	4	chr7:105566051+105567083,105565946-105565949+105565951,105565385+105565647+105565653	MIC	eMICdep
Hook3	MmuEX0023183	chr8:26045906-26045911	6	chr8:26048252+26059240,26045906-26045911,26039751+26044274	MIC	eMICdep
Tmco4	MmuEX0047613	chr4:139019395-139019408	14	chr4:139010601,139019395-139019408,139019573	MIC	eMICdep
Git2	MmuEX0020453	chr5:114753148-114753153	6	chr5:114753279,114753148-114753153,114752327+114752330	MIC	eMICdep
Clip1	MmuEX0011693	chr5:123581592-123581597	6	chr5:123582720,123581592-123581597,123580124	MIC	eMICdep
Hook2	MmuEX0023175	chr8:84998386-84998391	6	chr8:84998137+84998291,84998383+84998386-84998391,84998490	MIC	eMICdep
Asap2	MmuEX0006337	chr12:21214367-21214370	4	chr12:21213225,21214362+21214367-21214370,21217975	MIC	eMICdep
Chchd3	MmuEX0011125	chr6:32893392-32893406	15	chr6:32896992+32968201,32893392-32893406,32892375	MIC	eMICdep
Fry	MmuEX0019666	chr5:150461389-150461397	9	chr5:150457915,150461389-150461397,150466244	MIC	eMICdep
Scyl2	MmuEX0041350	chr10:89654335-89654346	12	chr10:89656708,89654335-89654346,89654226	MIC	eMICdep
Fryl	MmuEX0019673	chr5:73050867-73050875	9	chr5:73054053+73080964,73050867-73050875,73050373+73050505	MIC	eMICdep
Slc25a25	MmuEX0042866	chr2:32420656-32420691	36	chr2:32421303,32420656-32420691,32420416	S	eMICdep
Tacc2	MmuEX0046126	chr7:130755897-130755905	9	chr7:130753661,130755897-130755905,130759165	S	eMICdep
Dclk2	MmuEX0013906	chr3:86788622-86788634	13	chr3:86791991+86791995+86792069,86788622-86788634,86787412	C3	eMICdep
Vps13c	MmuEX0051464	chr9:67870853-67870918	66	chr9:67860885,67870853-67870918,67871176	C1	eMICdep
Pus7	MmuEX0038057	chr5:23763334-23763351	18	chr5:23768768,23763334-23763351,23762474	S	eMICdep
Sh3glb1	MmuEX0042194	chr3:144701808-144701846	39	chr3:144705513,144701808-144701846,144699877	C3	eMICdep
Pxdn	MmuEX0038087	chr12:29999499-29999693	195	chr12:29999273,29999499-29999693+29999765,29999892	S	eMICdep
Col11a1	MmuEX0012118	chr3:114138171-114138186	16	chr3:114133189,114138171-114138186,114138400	S	eMICdep
Slit2	MmuEX0043693	chr5:48263641-48263667	27	chr5:48259683,48263641-48263667,48275582	S	eMICdep
Neo1	MmuEX0031505	chr9:58902083-58902115	33	chr9:58902914,58902083-58902115,58899233	S	eMICdep
Rapgef6	MmuEX0038816	chr11:54651749-54651763	15	chr11:54649339,54651749-54651763,54657246	S	eMICdep
Slc43a2	MmuEX0043333	chr11:75566404-75566415	12	chr11:75563708,75566404-75566415+75566845,75566979	S	eMICdep
Dync2h1	MmuEX0015987	chr9:7045349-7045369	21	chr9:7049083,7045349-7045369,7044428	S	eMICdep
Ahi1	MmuEX0004385	chr10:21070288-21070329	42	chr10:21058250,21070288-21070329+21070543,21072543	S	eMICdep
Ap3b1	MmuEX0005432	chr13:94543984-94544022	39	chr13:94542876+94542883,94543984-94544022,94547755	S	eMICdep
Tmem44	MmuEX0047980	chr16:30549393-30549457	65	chr16:30550363,30549393-30549457+30549461,30547469	S	eMICdep
Synj1	MmuEX0045983	chr16:90949699-90949737	39	chr16:90950351,90949699-90949737,90946862	C2	eMICdep
Synj1	MmuEX0045984	chr16:90948066-90948113	48	chr16:90950351,90948066-90948113,90946862	C2	eMICdep
Synj1	MmuEX0045985	chr16:90947015-90947053	39	chr16:90950351,90947015-90947053,90946862	C2	eMICdep
Clta	MmuEX0011796	chr4:44030215-44030268	54	chr4:44025560,44030215-44030268,44032401	C1	eMICdep
Eif4g3	MmuEX0016639	chr4:138095909-138095929	21	chr4:138082988,138095909-138095929,138096752	C2	eMICdep
Ssbp4	MmuEX0045034	chr8:70599840-70599899	60	chr8:70600396,70599840-70599899,70599757	S	eMICdep
Ssr1	MmuEX0045072	chr13:37983095-37983104	10	chr13:37983393,37983095-37983104,37979806	S	eMICdep
Stk3	MmuEX0045422	chr15:35114938-35114958	21	chr15:35115565,35114938-35114958,35114657	S	eMICdep
Plce1	MmuEX6032665	chr19:38698450-38698595	146	chr19:38692947,38698450-38698595,38701820	C3	eMICdep
Ptprd	MmuEX0037892	chr4:76054589-76054600	12	chr4:76059669,76054589-76054600,76050439	S	eMICdep
Slc25a14	MmuEX0042832	chrX:48623962-48624197	236	chrX:48623828,48623962-48624197,48629252	C1	eMICdep
6430548M08Rik	MmuEX0002176	chr8:120157468-120157497	30	chr8:120156374,120157468-120157497,120159959	S	eMICdep
Ank2	MmuEX0004900	chr3:127012673-127012771	99	chr3:127013239,127012673-127012771,127011051	S	eMICdep
Dpyd	MmuEX0015669	chr3:119363387-119363399	13	chr3:119314931,119363387-119363399,119412134	S	eMICdep
Fermt2	MmuEX0019077	chr14:45462715-45462735	21	chr14:45463246,45462715-45462735,45462240	C3	eMICdep
Shank1	MmuEX0042245	chr7:44344298-44344321	24	chr7:44343738,44344298-44344321,44344506	S	eMICdep
Zmynd8	MmuEX0053985	chr2:165852868-165852879	12	chr2:165875705,165852868-165852879,165852148	S	eMICdep
Stx3	MmuEX1025126	chr19:11784210-11784232	23	chr19:11785390,11784210-11784232,11783136	C2	eMICdep
Prdm10	MmuEX0036941	chr9:31343255-31343266	12	chr9:31341484,31343255-31343266,31346793	C1	eMICdep
Ppfia2	MmuEX0036510	chr10:106882736-106882744	9	chr10:106869972,106882736-106882744,106893432	S	eMICdep
Ank3	MmuEX0004931	chr10:69980824-69980850	27	chr10:69980394,69980824-69980850,69982116	S	eMICdep
Fryl	MmuEX0019677	chr5:73024771-73024788	18	chr5:73027316,73024771-73024788,73023998	S	eMICdep
Itsn1	MmuEX0024756	chr16:91842635-91842642	8	chr16:91841610,91842628+91842635-91842642,91848722+91850806	MIC	eMICdep
Unc13b	MmuEX0050598	chr4:43233904-43233909	6	chr4:43232608,43233904-43233909,43234666+43235182	MIC	eMICdep
Taf1	MmuEX0046161	chrX:101590734-101590739	6	chrX:101590589,101590734-101590739,101593940	MIC	eMICdep
Eml6	MmuEX0016830	chr11:29764950-29764958	9	chr11:29777003,29764950-29764958,29764126	MIC	eMICdep
Plce1	MmuEX6032661	chr19:38721812-38721920	109	chr19:38692947,38721812-38721920,38734914	ANN	eMICdep
Plce1	MmuEX6032660	chr19:38724701-38724823	123	chr19:38692947,38724701+38722370-38724823,38734914	ANN	eMICdep
Krit1	MmuEX0025921	chr5:3836778-3836894	117	chr5:3832142+3832226,3836778-3836894,3840874	S	eMICsens
Ehmt2	MmuEX0016483	chr17:34905610-34905711	102	chr17:34905456,34905610-34905711,34905910	S	eMICsens
Cep95	MmuEX0009784	chr11:106814604-106814736	133	chr11:106813862+106813866,106814604-106814736,106815468	S	eMICsens
Nrcam	MmuEX0032313	chr12:44566840-44566869	30	chr12:44566412,44566840-44566869,44568544	S	eMICsens
Evl	MmuEX0017508	chr12:108683348-108683410	63	chr12:108683261,108683348-108683410,108686050	S	eMICsens
Ptk2	MmuEX0037737	chr15:73275621-73275641	21	chr15:73276857,73275621-73275641,73274584	S	eMICsens
Atp9b	MmuEX0006985	chr18:80736812-80736844	33	chr18:80738653,80736812-80736844,80736149	S	eMICsens
Smc5	MmuEX0043868	chr19:23215155-23215199	45	chr19:23218405+23218457,23215151+23215155-23215199,23214740	S	eMICsens
Add3	MmuEX0004045	chr19:53244310-53244405	96	chr19:53242627,53244310-53244405,53244998	S	eMICsens
Pcyt2	MmuEX0034099	chr11:120613030-120613083	54	chr11:120613379,120612846+120613030-120613083,120612601	S	eMICsens
Tmc6	MmuEX0047579	chr11:117778933-117778996	64	chr11:117779163,117778933-117778996+117779048,117778796+117778800	S	eMICsens
Asnsd1	MmuEX0006441	chr1:53347015-53347072	58	chr1:53348446,53347015-53347072+53347358,53346761	S	eMICsens
Cnga3	MmuEX1007077	chr1:37241827-37241940	114	chr1:37232345,37241827-37241940,37244833	S	eMICsens
Ncor2	MmuEX0031201	chr5:125037062-125037166	105	chr5:125037274,125037062-125037166,125036918	S	eMICsens
Herc2	MmuEX0022777	chr7:56202101-56202208	108	chr7:56197209,56202101-56202208+56202329,56203776	S	eMICsens
Sez6l2	MmuEX0041894	chr7:126952000-126952131	132	chr7:126951116,126952000-126952131,126952774+126952954	S	eMICsens
Prr14	MmuEX0037376	chr7:127471906-127471977	72	chr7:127471119,127471705+127471906-127471977,127472098	S	eMICsens
Tenm3	MmuEX0032996	chr8:48287133-48287153	21	chr8:48287791,48287133-48287153,48279187+48279190	S	eMICsens
Fgfr1	MmuEX0019144	chr8:25555508-25555774	267	chr8:25532297+25532428,25555508-25555774,25557731	S	eMICsens
Lrrc24	MmuEX0026962	chr15:76718652-76718881	230	chr15:76719796,76718652-76718881+76718899,76718500	S	eMICsens
Cobll1	MmuEX0012048	chr2:65105715-65105828	114	chr2:65107012,65105715-65105828+65105846,65103394	S	eMICsens
Fam178a	MmuEX0018111	chr19:44942863-44942939	77	chr19:44942426,44942863-44942939,44943449	S	eMICsens
Exoc1	MmuEX0017544	chr5:76557819-76557863	45	chr5:76554205,76557819-76557863,76559004	S	eMICsens
Suco	MmuEX0002765	chr1:161845560-161845580	21	chr1:161847205,161845560-161845580,161845358	S	eMICsens
Rfx3	MmuEX0039554	chr19:27837407-27837481	75	chr19:27849711,27837407-27837481,27830792	S	eMICsens
Wdfy3	MmuEX0051785	chr5:101935990-101936073	84	chr5:101937282,101935990-101936073,101931005	S	eMICsens
Palb2	MmuEX0033514	chr7:122117270-122117355	86	chr7:122121054,122117270-122117355,122114470	S	eMICsens
Tnrc6b	MmuEX0048388	chr15:80882944-80883102	159	chr15:80881206,80882944-80883102,80884207	S	eMICsens
Phldb1	MmuEX0034865	chr9:44708394-44708522	129	chr9:44710923,44708283+44708394-44708522,44708040	S	eMICsens
Pop5	MmuEX0036378	chr5:115238135-115238277	143	chr5:115238069,115238135-115238277,115240162	S	eMICsens
Kif1b	MmuEX0025499	chr4:149220542-149220790	249	chr4:149222227,149220542-149220790,149215025	S	eMICsens
Ank3	MmuEX0004934	chr10:69953440-69953472	33	chr10:69951058,69953440-69953472,69955926	S	eMICsens
Plekhn1	MmuEX0025750	chr4:156231547-156231697	151	chr4:156231802,156231544+156231547-156231697+156231714,156231173	S	eMICsens
Gm6526	MmuEX1013796	chr14:43750719-43750900	182	chr14:43750033,43750719-43750900,43754859	S	eMICsens
Trim25	MmuEX0048878	chr11:89015533-89015631	99	chr11:89015190,89015533-89015631,89015719	S	eMICsens
Tpd52l2	MmuEX0048581	chr2:181510504-181510530	27	chr2:181508267,181510504-181510530,181513039	C2	eMICsens
Tmem39a	MmuEX0047962	chr16:38585619-38585680	62	chr16:38585401+38585518,38585619-38585680,38586221	S	eMICsens
Brd8	MmuEX0008223	chr18:34602203-34602247	45	chr18:34602672,34602203-34602247,34600241	S	eMICsens
Eno2	MmuEX0016867	chr6:124766531-124766664	134	chr6:124767033,124766531-124766664,124763924	C2	eMICsens
Adgrl1	MmuEX0026702	chr8:83926262-83926276	15	chr8:83923108,83926262-83926276,83929464	C1	eMICsens
Ptprs	MmuEX0037988	chr17:56425327-56425926	600	chr17:56426387,56425287+56425327-56425926,56424977	C2	eMICsens
Slc29a3	MmuEX0043021	chr10:60723764-60723990	227	chr10:60730570,60723764-60723990,60716490	C2	eMICsens
Ten1	MmuEX0000843	chr11:116205611-116205768	158	chr11:116198983,116205611-116205768+116205773,116214839	C2	eMICsens
Pdlim7	MmuEX0034296	chr13:55506819-55507123	305	chr13:55507330,55506819-55507123,55506367+55506376	S	eMICsens
Erbin	MmuEX0017200	chr13:103830188-103830331	144	chr13:103833498,103830188-103830331,103828023+103828216	C1	eMICsens
Oxr1	MmuEX0033358	chr15:41848670-41848750	81	chr15:41826052,41848670-41848750,41850459	S	eMICsens
Ptk2	MmuEX0037746	chr15:73282218-73282235	18	chr15:73292035,73282218-73282235,73276913	S	eMICsens
Lrch3	MmuEX0026797	chr16:33009189-33009269	81	chr16:33005741,33009189-33009269,33012341	S	eMICsens
Mark2	MmuEX0027949	chr19:7281798-7281959	162	chr19:7282726,7281798-7281959,7281255	S	eMICsens
Parp6	MmuEX0033740	chr9:59641024-59641096	73	chr9:59640149,59641024-59641096,59648830	C2	eMICsens
March8	MmuEX0027939	chr6:116401774-116402182	409	chr6:116401122,116401337+116401774-116402182,116403420+116403437	S	eMICsens
Mettl26	MmuEX0000054	chr17:25875960-25876122	163	chr17:25875726,25875889+25875960-25876122,25876220	S	eMICsens
Tyms	MmuEX0050026	chr5:30071227-30071309	83	chr5:30071634,30071227-30071309,30064186	C2	eMICsens
Map4k4	MmuEX0027797	chr1:40001430-40001591	162	chr1:40000749,40001430-40001591,40004807	C2	eMICsens
Frmd4a	MmuEX0019625	chr2:4608004-4608070	67	chr2:4606066,4607999+4608004-4608070,4610967	S	eMICsens
Abi2	MmuEX0003251	chr1:60438942-60438959	18	chr1:60437232,60438942-60438959,60443985	S	eMICsens
Tnik	MmuEX0048292	chr3:28625199-28625222	24	chr3:28623108,28625199-28625222,28630431	S	eMICsens
Crtc2	MmuEX0012795	chr3:90257117-90257218	102	chr3:90254558,90257117-90257218,90259386	C3	eMICsens
Crtc2	MmuEX0012798	chr3:90259154-90259222	69	chr3:90258526,90259154-90259222,90259386	S	eMICsens
Dock7	MmuEX0015458	chr4:98993647-98993736	90	chr4:99001033,98993647-98993736,98992458	C1	eMICsens
Necap2	MmuEX0031381	chr4:141071581-141071695	115	chr4:141072529,141071489+141071581-141071695,141070233	S	eMICsens
5730480H06Rik	MmuEX0033427	chr5:48377075-48377165	91	chr5:48375610,48377075-48377165,48379330	S	eMICsens
Mef2a	MmuEX0028559	chr7:67244521-67244544	24	chr7:67251657,67244521-67244544,67240440	S	eMICsens
Tyk2	MmuEX0050019	chr9:21124458-21124558	101	chr9:21124864,21124411+21124458-21124558,21121724+21121758	C2	eMICsens
Atp2c1	MmuEX0006842	chr9:105493543-105493554	12	chr9:105494409+105494415,105493543-105493554,105470147	S	eMICsens
Ccdc88a	MmuEX0009964	chr11:29497343-29497426	84	chr11:29494093,29497343-29497426,29498409	C1	eMICsens
Dnm2	MmuEX0015305	chr9:21480407-21480545	139	chr9:21478348,21480407-21480545,21481333	C3	eMICsens
Dysf	MmuEX1009077	chr6:84147315-84147362	48	chr6:84141952,84147315-84147362,84149675	S	eMICsens
Vps13c	MmuEX0051463	chr9:67866180-67866242	63	chr9:67860885,67866180-67866242,67871176	C1	eMICsens
Dennd1a	MmuEX0014211	chr2:37805072-37805200	129	chr2:37816916,37804869+37805072-37805200,37802273	S	eMICsens
Midn	MmuEX0029010	chr10:80153591-80153719	129	chr10:80151723,80153517+80153591-80153719,80153816+80154013	S	eMICsens
Rims2	MmuEX0039874	chr15:39452040-39452107	68	chr15:39437922,39452040-39452107,39454360	C3	eMICsens
Wdr20	MmuEX1027886	chr12:110793858-110794373	516	chr12:110779478,110793858-110794373,110803405	C2	eMICsens
Nhsl1	MmuEX0031704	chr10:18516029-18516160	132	chr10:18511616+18511742,18516029-18516160+18516280,18523791	S	eMICsens
Endov	MmuEX0002539	chr11:119491785-119491929	145	chr11:119491459+119491704,119491785-119491929+119491956,119499415+119499527+119499597	S	eMICsens
Cxxc4	MmuEX1007811	chr3:134239557-134240715	1159	chr3:134236873+134236887,134239403+134239557-134240715,134258053	C1	eMICsens
Ankrd45	MmuEX0005140	chr1:161144310-161144364	55	chr1:161142718+161142840,161144310-161144364,161150965+161150990	C2	eMICsens
Ankrd45	MmuEX0005143	chr1:161155246-161155413	168	chr1:161151317,161155246-161155413,161160667	C1	eMICsens
Trrap	MmuEX0049240	chr5:144810332-144810352	21	chr5:144807391,144810332-144810352,144811895	C1	eMICsens
Phldb1	MmuEX0034867	chr9:44700946-44701086	141	chr9:44703803,44700946-44701086,44699696	C1	eMICsens
Tada3	MmuEX0046154	chr6:113376892-113376945	54	chr6:113377312+113377316,113376892-113376945,113376064	S	eMICsens
Aftph	MmuEX0004178	chr11:20696751-20696831	81	chr11:20698313,20696751-20696831+20696921,20692588	S	eMICsens
Atp5s	MmuEX0006870	chr12:69737951-69738061	111	chr12:69725014+69725018,69737951-69738061,69740899	C2	eMICsens
Cd47	MmuEX0010235	chr16:49908054-49908078	25	chr16:49906812,49908054-49908078,49910869+49910874	C1	eMICsens
Cd47	MmuEX0010236	chr16:49908703-49908735	33	chr16:49908078,49908703-49908735,49910869+49910874	C3	eMICsens
Klhl26	MmuEX0025779	chr8:70475807-70475936	130	chr8:70476850,70475807-70475936,70455648	C1	eMICsens
Fam57b	MmuEX1010082	chr7:126824148-126824212	65	chr7:126823345+126823365,126824148-126824212,126825011	C1	eMICsens
Ppcdc	MmuEX1020596	chr9:57415341-57415472	132	chr9:57420163,57415341-57415472,57415254+57415282	C1	eMICsens
Clasp1	MmuEX0011510	chr1:118531978-118532085	108	chr1:118525455,118531978-118532085,118539266	S	eMICsens
Pde7a	MmuEX0034200	chr3:19243050-19243201	152	chr3:19256778,19243050-19243201,19236539	C2	eMICsens
Prss36	MmuEX0037447	chr7:127933754-127933832	79	chr7:127934355+127934390+127934510,127933567+127933754-127933832,127933483+127933492	C2	eMICsens
Zfp94	MmuEX0053700	chr7:24311465-24311503	39	chr7:24312382,24311465-24311503,24309194+24309197	S	eMICsens
2010315B03Rik	MmuEX1001494	chr9:124311676-124311750	75	chr9:124312303+124312436+124312560,124311676-124311750+124311857,124295484	C1	eMICsens
Plekhn1	MmuEX0025748	chr4:156230914-156230974	61	chr4:156231085+156231104,156230901+156230914-156230974+156231004,156230686	S	eMICsens
Arvcf	MmuEX0006306	chr16:18405102-18405221	120	chr16:18404545,18405102-18405221,18405607	S	eMICsens
Tnfrsf22	MmuEX6015568	chr7:143643276-143643404	129	chr7:143644781,143643276-143643404,143640863	S	eMICsens
Med15	MmuEX0028502	chr16:17680549-17680761	213	chr16:17683159,17680549-17680761,17674658	S	eMICsens
Stx16	MmuEX0045567	chr2:174084646-174084657	12	chr2:174077189,174084646-174084657,174090621	C2	eMICsens
Invs	MmuEX0024326	chr4:48382105-48382278	174	chr4:48307849,48382105-48382278,48385105	C2	eMICsens
Meaf6	MmuEX0028434	chr4:125108323-125108356	34	chr4:125103031,125108323-125108356,125109299	C2	eMICsens
Setd6	MmuEX0041853	chr8:95717921-95718101	181	chr8:95717041,95717921-95718101,95718193	S	eMICsens
Clasp2	MmuEX0011515	chr9:113860120-113860137	18	chr9:113858604,113860120-113860137,113862186	C2	eMICsens
Acd	MmuEX0003448	chr8:105700447-105700540	94	chr8:105700703,105700447-105700540,105700358	C1	eMICsens
Dmtf1	MmuEX0014901	chr5:9126540-9126749	210	chr5:9127957,9126540-9126749,9124527	S	eMICsens
Gpc6	MmuEX0021564	chr14:117892344-117892371	28	chr14:117888665,117892344-117892371,117951138	C2	eMICsens
Clasp1	MmuEX0011506	chr1:118523321-118523347	27	chr1:118521934,118523321-118523347,118525297	S	eMICsens
Ank3	MmuEX0004910	chr10:69929447-69929458	12	chr10:69927818,69929447-69929458,69932394	C2	eMICsens
AU022252	MmuEX0002800	chr4:119232354-119232469	116	chr4:119232583,119232354-119232469,119228113	S	eMICsens
Dctn2	MmuEX0013953	chr10:127272442-127272444	3	chr10:127267482,127272439+127272442-127272444,127274714	MIC	eMICsens
Apbb2	MmuEX1004073	chr5:66323602-66323607	6	chr5:66337426+66337466+66362711+66362714+66362717+66362718,66323602-66323607,66313429	MIC	eMICsens
Eml5	MmuEX0016814	chr12:98821600-98821610	11	chr12:98824634,98821600-98821610+98821614,98817898	MIC	eMICsens
0610010K14Rik	MmuEX0000051	chr11:70236877-70236978	102	chr11:70237531,70236877+70236454+70236888-70236978+70236904,70236211	ANN	eMICsens
Csnk1e	MmuEX0012922	chr15:79424152-79424255	104	chr15:79424840,79424152-79424299+79424255,79424055	ANN	eMICsens
Dclre1c	MmuEX6098711	chr2:3437952-3438092	141	chr2:3437086,3437952-3438052+3438092+3438014,3443654+3446153	ANN	eMICsens
Dclre1c	MmuEX6098710	chr2:3440758-3440859	102	chr2:3437086+3436493,3440829+3440758-3442206+3440859,3443654+3447924	ANN	eMICsens
Ybx3	MmuEX0012848	chr6:131375974-131376180	207	chr6:131379358,131375974-131376180,131370414	ANN	eMICsens
Abhd18	MmuEX0001314	chr3:40906167-40906218	52	chr3:40905956,40906167-40906218,40910503	ANN	eMICsens
Dot1l	MmuEX6049943	chr10:80785050-80785187	138	chr10:80781253+80781641,80785164+80785050-80785187,80786359	ANN	eMICsens
Hif3a	MmuEX0022893	chr7:17050549-17050757	209	chr7:17051133,17050549-17050757,17049106	S	eMICsens
Usp40	MmuEX0051016	chr1:87954012-87954051	40	chr1:87954151,87954012-87954051,87952458	S	eMICsens
Lrrk1	MmuEX1016499	chr7:66297374-66297611	238	chr7:66300862,66297374-66297611,66296250	S	eMICsens
Ksr1	MmuEX0025949	chr11:79031081-79031122	42	chr11:79033218,79031081-79031122,79029083	S	eMICsens
Dip2a	MmuEX0014698	chr10:76271376-76271397	22	chr10:76272533,76271376-76271397+76271405,76270457	S	eMICsens
Nrcam	MmuEX0032311	chr12:44535057-44535074	18	chr12:44532659,44535057-44535074,44537251	S	eMICsens
Carmil1	MmuEX0026940	chr13:24049643-24049660	18	chr13:24064577,24049643-24049660,24045082	S	eMICsens
Plec	MmuEX0035675	chr15:76193966-76194001	36	chr15:76194341,76193966-76194001,76193487	S	eMICsens
Kif21a	MmuEX0025525	chr15:90976471-90976509	39	chr15:90980795,90976471-90976509,90972715	S	eMICsens
Ehbp1l1	MmuEX0016452	chr19:5720972-5721007	36	chr19:5721442,5720972-5721007,5720877	S	eMICsens
Pcgf6	MmuEX0033966	chr19:47042122-47042139	18	chr19:47042766,47042122-47042139+47042167,47040142	S	eMICsens
Odf2	MmuEX0032955	chr2:29890771-29891002	232	chr2:29889278,29890766+29890771-29891002,29892186	S	eMICsens
Osbpl3	MmuEX0033219	chr6:50333186-50333293	108	chr6:50336215,50333182+50333186-50333293,50328804	S	eMICsens
Fanca	MmuEX0018515	chr8:123318062-123318171	110	chr8:123318471+123318475,123318062-123318171,123316452+123316456	S	eMICsens
Plch1	MmuEX0035624	chr3:63699780-63699802	23	chr3:63701784,63699780-63699802+63699807,63699477+63699480	S	eMICsens
Ctnnal1	MmuEX0013064	chr4:56838005-56838047	43	chr4:56838966,56838005-56838047,56837891+56837902	S	eMICsens
Srrm3	MmuEX6021616	chr5:135867127-135867146	20	chr5:135857215,135867127-135867146,135868173	S	eMICsens
Sh3pxd2b	MmuEX0042220	chr11:32408968-32409051	84	chr11:32407666,32408968-32409051,32411457	S	eMICsens
Catsperd	MmuEX0047762	chr17:56661242-56661370	129	chr17:56660245,56661242-56661370+56661676,56662662	S	eMICsens
Bicdl1	MmuEX0009860	chr5:115672144-115672155	12	chr5:115673080,115672144-115672155,115670300	S	eMICsens
Als2cl	MmuEX0004751	chr9:110889105-110889301	197	chr9:110888752,110889105-110889301,110889707	S	eMICsens
Ccdc149	MmuEX1005912	chr5:52391089-52391121	33	chr5:52392671,52391089-52391121,52385221	S	eMICsens
Adamts6	MmuEX0003870	chr13:104369654-104369790	137	chr13:104366940,104369654-104369790,104375642+104375701	S	eMICsens
Spock1	MmuEX0044774	chr13:57702304-57702312	9	chr13:57907393+57907402,57702304-57702312,57696155	S	eMICsens
Palld	MmuEX0033519	chr8:61534858-61534908	51	chr8:61535549+61535592+61535686,61534858-61534908,61533575	S	eMICsens
Ap2a1	MmuEX0005416	chr7:44903462-44903527	66	chr7:44903741,44903462-44903527,44903200	S	eMICsens
Gm960	MmuEX0021215	chr19:4696004-4696142	139	chr19:4697772+4698177,4696004-4696142,4692505	S	eMICsens
Pdzd7	MmuEX0034386	chr19:45037539-45037599	61	chr19:45039167,45037539-45037599,45037126	S	eMICsens
Cdc20b	MmuEX0010340	chr13:113043590-113043651	62	chr13:113035776,113043590-113043651,113055901	S	eMICsens
Gm45871	MmuEX1013614	chr18:90589274-90589334	61	chr18:90589082,90589274-90589334,90590831	S	eMICsens
Tpd52l1	MmuEX0048576	chr10:31341140-31341178	39	chr10:31346608+31346611,31341140-31341178,31332969+31332982	C2	eMICsens
Pde1c	MmuEX0034143	chr6:56361745-56362193	449	chr6:56441986,56361745-56362193,56181797	C3	eMICsens
Ggt5	MmuEX0020376	chr10:75603967-75604162	196	chr10:75589882,75603967-75604162+75604176,75605256	C3	eMICsens
Rad51c	MmuEX0038516	chr11:87388248-87388327	80	chr11:87388619,87388248-87388327,87380892	S	eMICsens
Pou6f2	MmuEX0036433	chr13:18172413-18172553	141	chr13:18239469,18172413-18172553,18152122	S	eMICsens
Wfdc2	MmuEX0052138	chr2:164564057-164564212	156	chr2:164562804+164562857+164563148,164564057-164564212,164565792	C3	eMICsens
Ptprk	MmuEX0037929	chr10:28554770-28554799	30	chr10:28551756,28554770-28554799,28560005	S	eMICsens
Aloxe3	MmuEX0004724	chr11:69135095-69135175	81	chr11:69134543+69134583,69135006+69135095-69135175+69135209,69135872	S	eMICsens
4930447C04Rik	MmuEX0001538	chr12:72894984-72895045	62	chr12:72898487,72894984-72895045,72892979	S	eMICsens
Pdzd2	MmuEX0034368	chr15:12442480-12442612	133	chr15:12457798+12458254,12442480-12442612,12437259	C3	eMICsens
Aifm3	MmuEX0004422	chr16:17504918-17505016	99	chr16:17503761+17503778,17504918-17505016,17507127	C2	eMICsens
Stxbp5l	MmuEX0045659	chr16:37142276-37142446	171	chr16:37174297,37142276-37142446,37140083	C1	eMICsens
Rfx2	MmuEX0039545	chr17:56799250-56799324	75	chr17:56803478,56799250-56799324,56787760+56787815+56787820	S	eMICsens
Dtwd2	MmuEX0015843	chr18:49724113-49724207	95	chr18:49728369,49724113-49724207,49700387	C2	eMICsens
Tcf7l2	MmuEX0046689	chr19:55742776-55742842	67	chr19:55742530+55742659,55742776-55742842,55743073+55743162	S	eMICsens
Tcf7l2	MmuEX0046691	chr19:55925977-55926049	73	chr19:55924580,55925977-55926049,55931434	C3	eMICsens
Osgepl1	MmuEX0033268	chr1:53321496-53321567	72	chr1:53321210,53321496-53321567,53323025+53323167	S	eMICsens
Col19a1	MmuEX0012178	chr1:24510843-24510887	45	chr1:24525604,24510843-24510887,24461529	C3	eMICsens
Tatdn3	MmuEX0046349	chr1:191052860-191052972	113	chr1:191054856,191052860-191052972+191053011+191053034,191049356+191049359+191049362	S	eMICsens
Nup210l	MmuEX0032757	chr3:90210354-90210458	105	chr3:90207484,90210354-90210458,90211917	C2	eMICsens
Adgrl2	MmuEX0026716	chr3:148827541-148827585	45	chr3:148828477+148828492,148827541-148827585,148826406+148826533	S	eMICsens
P3h1	MmuEX0026310	chr4:119239709-119239761	53	chr4:119238785,119239706+119239709-119239761,119241117	S	eMICsens
Hp1bp3	MmuEX0023201	chr4:138221526-138221718	193	chr4:138216740+138216799,138221526-138221718+138221723,138222089	S	eMICsens
Stx2	MmuEX0045590	chr5:128989379-128989406	28	chr5:128990964,128989379-128989406,128988912	S	eMICsens
Prdm5	MmuEX0036982	chr6:65855949-65856123	175	chr6:65831371+65831375,65855949-65856123+65856173,65869181	C3	eMICsens
Fchsd2	MmuEX0019017	chr7:101246302-101246373	72	chr7:101244216,101246302-101246373,101250445	S	eMICsens
Stim1	MmuEX1025035	chr7:102433197-102433233	37	chr7:102430951+102431275,102433197-102433233,102435384	S	eMICsens
Nadsyn1	MmuEX0030797	chr7:143813390-143813441	52	chr7:143815586,143813390-143813441,143811300	C2	eMICsens
Ube2cbp	MmuEX0050130	chr9:86451814-86452010	197	chr9:86464741,86451814-86452010,86440754	C2	eMICsens
6820408C15Rik	MmuEX0002241	chr2:152439610-152439709	100	chr2:152437643,152439610-152439709,152440765	S	eMICsens
1700088E04Rik	MmuEX0000604	chr15:79136307-79136489	183	chr15:79139238,79136307-79136489+79136705,79135765	S	eMICsens
Phldb2	MmuEX0034878	chr16:45774968-45775018	51	chr16:45777713,45774944+45774968-45775018+45775087,45772275	C1	eMICsens
Lpcat2	MmuEX0026685	chr8:92908796-92908969	174	chr8:92890826+92890831,92908796-92908969,92909187	S	eMICsens
Lrr1	MmuEX0036592	chr12:69174948-69175113	166	chr12:69171955+69171960,69174945+69174948-69175113,69178580	S	eMICsens
Vps13c	MmuEX0051462	chr9:67983323-67983406	84	chr9:67982619,67983323-67983406,67987963	S	eMICsens
Sbno2	MmuEX1023039	chr10:80079953-80080122	170	chr10:80082615,80079953-80080122,80072518	S	eMICsens
Xylb	MmuEX0052479	chr9:119361114-119361183	70	chr9:119359314,119361114-119361183,119364497	C1	eMICsens
Xylb	MmuEX0052481	chr9:119370279-119370378	100	chr9:119369685,119370275+119370279-119370378,119371916	S	eMICsens
Ints6l	MmuEX0014076	chrX:56494133-56494243	111	chrX:56493133,56494133-56494243+56494252,56496516	S	eMICsens
Etl4	MmuEX0017442	chr2:20759547-20759651	105	chr2:20744291,20759547-20759651,20760215	S	eMICsens
Kif15	MmuEX0025446	chr9:122971689-122971786	98	chr9:122965986,122971689-122971786,122975649	S	eMICsens
Rims2	MmuEX0039865	chr15:39306092-39306103	12	chr15:39292312,39306092-39306103,39345310	S	eMICsens
Tcte2	MmuEX0046755	chr17:13727922-13728022	101	chr17:13761286,13727894+13727911+13727922-13728022,13554092	C3	eMICsens
Dock10	MmuEX0015380	chr1:80503919-80503994	76	chr1:80505325,80503919-80503994,80501826	C1	eMICsens
Slc9a8	MmuEX0043634	chr2:167457327-167457429	103	chr2:167451350,167457327-167457429+167457465,167465341	S	eMICsens
Exo1	MmuEX0017531	chr1:175888724-175888853	130	chr1:175887701,175888724-175888853+175888861,175891934	S	eMICsens
Exo1	MmuEX0017534	chr1:175891934-175892146	213	chr1:175888853+175888861,175891934-175892146,175896128	C3	eMICsens
Exo1	MmuEX0017535	chr1:175892973-175893061	89	chr1:175892146,175892874+175892973-175893061,175896128	C3	eMICsens
Cfap69	MmuEX0002478	chr5:5619167-5619215	49	chr5:5621920,5619127+5619167-5619215,5619069	C1	eMICsens
Nemp2	MmuEX0047869	chr1:52640829-52641060	232	chr1:52637480,52640829-52641060,52645261	C2	eMICsens
Hfm1	MmuEX0022845	chr5:106918377-106918489	113	chr5:106922813,106918377-106918489,106917627	C1	eMICsens
A830080D01Rik	MmuEX1002715	chrX:159591332-159591357	26	chrX:159575097,159591332-159591357,159592071	S	eMICsens
Fam228b	MmuEX0002568	chr12:4764079-4764147	69	chr12:4768390,4764079-4764147,4740043	C2	eMICsens
Grk4	MmuEX0021936	chr5:34674534-34674646	113	chr5:34669202+34669206,34674534-34674646+34674934,34676110+34676114	S	eMICsens
Mgmt	MmuEX0028920	chr7:136951268-136951404	137	chr7:136894687,136951268-136951404,137085949	C1	eMICsens
Dennd1b	MmuEX0014231	chr1:139041924-139042043	120	chr1:139040049,139041924-139042043,139053346	S	eMICsens
Zfp53	MmuEX0053428	chr17:21522592-21522675	84	chr17:21500302,21522592-21522675,21527940+21528024	C1	eMICsens
Kif27	MmuEX0025569	chr13:58345629-58345829	201	chr13:58354565,58345595+58345629-58345829,58337686	C3	eMICsens
Kif27	MmuEX0025570	chr13:58343866-58344824	959	chr13:58354565,58343866-58344824,58337686	C3	eMICsens
Tsga10	MmuEX0049294	chr1:37819525-37819640	116	chr1:37834186,37819525-37819640,37811027	C2	eMICsens
Tsga10	MmuEX0049295	chr1:37815532-37815686	155	chr1:37834186,37815051+37815532-37815686,37811027	C3	eMICsens
Clasp1	MmuEX0011499	chr1:118512705-118512728	24	chr1:118510376,118512705-118512728,118521827	C1	eMICsens
Scn1a	MmuEX0041256	chr2:66293832-66293895	64	chr2:66296753,66293832-66293895,66289155	S	eMICsens
Akap13	MmuEX0004491	chr7:75683394-75683459	66	chr7:75677479,75683394-75683459,75685117	C1	eMICsens
Clec16a	MmuEX1006935	chr16:10631494-10631560	67	chr16:10630801,10631494-10631560,10635246	S	eMICsens
4930522L14Rik	MmuEX1001964	chr5:109738318-109738408	91	chr5:109738929+109738950,109738318-109738408,109737799	C1	eMICsens
Nbeal1	MmuEX0031005	chr1:60228622-60228708	87	chr1:60224731,60228622-60228708,60230602	S	eMICsens
Efcab7	MmuEX0016329	chr4:99897402-99897511	110	chr4:99889001,99897402-99897511,99900537	S	eMICsens
Lekr1	MmuEX1016166	chr3:65682927-65682977	51	chr3:65669178,65682927-65682977,65683892+65683958	C1	eMICsens
Rsph10b	MmuEX0040638	chr5:143946270-143946414	145	chr5:143944641,143946270-143946414,143946941	S	eMICsens
Rab26	MmuEX0038301	chr17:24530055-24530120	66	chr17:24530391,24530055-24530120,24529788+24529817+24529830	C3	eMICsens
Lipo2	MmuEX1016269	chr19:33751254-33751359	106	chr19:33759893,33751254-33751359,33749536	S	eMICsens
Mrpl33	MmuEX6016867	chr5:31629616-31629720	105	chr5:31616487,31629616-31629720,31650303	C1	eMICsens
Mrpl33	MmuEX0029676	chr5:31650303-31650484	182	chr5:31616487,31650303-31650484,31654468	C2	eMICsens
Pcnt	MmuEX0034016	chr10:76403624-76403644	21	chr10:76403758,76403624-76403644,76401535	S	eMICsens
Pde1c	MmuEX0034144	chr6:56345126-56345152	27	chr6:56361745,56345126-56345152,56181797	C2	eMICsens
Pls3	MmuEX0035876	chrX:75799717-75799743	27	chrX:75800502,75799717-75799743,75799490	S	eMICsens
Cntnap1	MmuEX6089856	chr11:101180310-101180571	262	chr11:101180093,101180310-101180571,101181232	C3	eMICsens
Ptprk	MmuEX0037934	chr10:28562107-28562142	36	chr10:28560165,28562107-28562142,28566495	S	eMICsens
Lama2	MmuEX0026040	chr10:27021461-27021472	12	chr10:27023272,27021461-27021472,27018527	S	eMICsens
Poc1b	MmuEX0036102	chr10:99164869-99164949	81	chr10:99156351,99164869-99164949,99192782	S	eMICsens
Cep290	MmuEX0010970	chr10:100495641-100495661	21	chr10:100494954,100495641-100495661,100495823	C1	eMICsens
Trim9	MmuEX0048952	chr12:70252443-70252484	42	chr12:70268062,70252443-70252484,70252043	C3	eMICsens
Ryr2	MmuEX0040862	chr13:11670203-11670302	100	chr13:11676198,11670203-11670302,11669989	C1	eMICsens
Efcab6	MmuEX1009237	chr15:84054443-84054549	107	chr15:84065262,84054443-84054549,84044320	C2	eMICsens
Adamts20	MmuEX1003244	chr15:94347241-94347250	10	chr15:94347669,94347241-94347250,94346093	C2	eMICsens
Mapk12	MmuEX0027820	chr15:89135123-89135170	48	chr15:89135427,89135123-89135170,89134726	S	eMICsens
Aifm3	MmuEX0004425	chr16:17506899-17506919	21	chr16:17506334,17506899-17506919,17507127	C1	eMICsens
Hcls1	MmuEX6062301	chr16:36962368-36962430	63	chr16:36962234,36962368-36962430,36962616	S	eMICsens
Synj1	MmuEX1025335	chr16:90940473-90940493	21	chr16:90944355,90940473-90940493,90939723	C3	eMICsens
Fbn2	MmuEX0018733	chr18:58107730-58107757	28	chr18:58113247,58107730-58107757,58106413	S	eMICsens
Ptpn4	MmuEX0037855	chr1:119765878-119765922	45	chr1:119773049,119765878-119765922,119765481	C1	eMICsens
Pfkfb3	MmuEX0034575	chr2:11475754-11475806	53	chr2:11478036,11475754-11475806,11474543	C3	eMICsens
Neb	MmuEX0031326	chr2:52185271-52185375	105	chr2:52187411,52185271-52185375,52183836	C3	eMICsens
Fsip1	MmuEX0019706	chr2:118248295-118248391	97	chr2:118249806,118248295-118248391,118241735	C1	eMICsens
Fam92a	MmuEX0018497	chr4:12169958-12169978	21	chr4:12170984,12169958-12169978,12169058	C3	eMICsens
St5	MmuEX0045126	chr7:109536031-109536041	11	chr7:109536284,109536031-109536041,109535371	C3	eMICsens
Car12	MmuEX0009121	chr9:66762403-66762432	30	chr9:66753821,66762403-66762432,66763247	S	eMICsens
Dysf	MmuEX1009075	chr6:84178483-84178494	12	chr6:84157201,84178483-84178494,84179672	C3	eMICsens
Mapkbp1	MmuEX0027890	chr2:120013301-120013318	18	chr2:120013094,120013301-120013318,120013619	S	eMICsens
Ccdc15	MmuEX0009613	chr9:37277358-37277481	124	chr9:37278967,37277358-37277481,37276565	S	eMICsens
Mast4	MmuEX0028014	chr13:102806151-102806159	9	chr13:102810501,102806151-102806159,102804720	S	eMICsens
Dgkb	MmuEX6080771	chr12:38438539-38438734	196	chr12:38427494,38438539-38438734,38602716	C1	eMICsens
Map4k1	MmuEX0027762	chr7:28991281-28991325	45	chr7:28991191,28991281-28991325,28993190	S	eMICsens
Map4k1	MmuEX0027757	chr7:28996089-28996173	85	chr7:28995488,28996089-28996173,28998452	S	eMICsens
Mboat1	MmuEX1016912	chr13:30230291-30230423	133	chr13:30228275,30230291-30230423,30231964	C3	eMICsens
Wdr17	MmuEX0051821	chr8:54645338-54645358	21	chr8:54648220,54645338-54645358,54643225	S	eMICsens
Camta2	MmuEX0009028	chr11:70670891-70670911	21	chr11:70671008,70670891-70670911,70670764	C3	eMICsens
Iqsec2	MmuEX0024470	chrX:152222283-152222332	50	chrX:152221820,152222283-152222332,152222922	S	eMICsens
Kmt5a	MmuEX0041857	chr5:124445969-124446084	116	chr5:124445728,124445969-124446084,124447214	C2	eMICsens
Prokr2	MmuEX0037286	chr2:132381172-132381750	579	chr2:132385256,132381172-132381750,132374090	C1	eMICsens
Ankrd24	MmuEX0005055	chr10:81635070-81635158	89	chr10:81634995,81635070-81635158,81635688	C1	eMICsens
Patj	MmuEX0024108	chr4:98469220-98469239	20	chr4:98465195,98469220-98469239,98469473	S	eMICsens
Phactr2	MmuEX0034669	chr10:13255310-13255321	12	chr10:13261766,13255310-13255321,13253879	C1	eMICsens
Unc5d	MmuEX0050640	chr8:28741480-28741512	33	chr8:28758958,28741480-28741512,28724406	S	eMICsens
Ifi27	MmuEX0023614	chr12:103437390-103437524	135	chr12:103436682,103437390-103437524,103437676	S	eMICsens
Ptprk	MmuEX0037933	chr10:28564095-28564106	12	chr10:28560165+28562142,28564095-28564106,28565096+28566495	MIC	eMICsens
Lama2	MmuEX0026039	chr10:27053028-27053033	6	chr10:27054503,27053028-27053033,27050352	MIC	eMICsens
Pde3b	MmuEX0034155	chr7:114517321-114517333	13	chr7:114508912,114517321-114517333,114518281	MIC	eMICsens
Kdm1a	MmuEX0025260	chr4:136563438-136563449	12	chr4:136568573,136563438-136563449,136559307+136561160	MIC	eMICsens
Setd2	MmuEX0041818	chr9:110546664-110546678	15	chr9:110532752,110546664-110546678,110547209	MIC	eMICsens
Ksr2	MmuEX1016019	chr5:117687905-117687910	6	chr5:117685555,117687905-117687910,117689560	MIC	eMICsens
Unc5d	MmuEX0050641	chr8:28725148-28725162	15	chr8:28741480+28758958,28725148-28725162,28724406	MIC	eMICsens
Cchcr1	MmuEX6077464	chr17:35525260-35525409	150	chr17:35525087,35525260-35525409+35525356,35528069+35526384	ANN	eMICsens
Olfml2a	MmuEX6100977	chr2:38948920-38949129	210	chr2:38947323,38948920-38949129,38951141	ANN	eMICsens
Setd3	MmuEX0041824	chr12:108167273-108167395	123	chr12:108179080,108167273-108167395,108165172	ANN	eMICsens
Znrf2	MmuEX0054009	chr6:54842675-54842699	25	chr6:54818707,54842675-54842699,54863900	ANN	eMICsens
Agbl4	MmuEX7002451	chr4:111547183-111547297	115	chr4:111526673,111547183-111547297,111614960	ANN	eMICsens
Mtcl1	MmuEX0000099	chr17:66340484-66340540	57	chr17:66342826,66340484-66340540,66339201	C3	Neural
Mtcl1	MmuEX0000101	chr17:66371323-66371445	123	chr17:66377853,66371323-66371445,66368460	S	Neural
Rubcn	MmuEX0000466	chr16:32841537-32841581	45	chr16:32842998,32841537-32841581,32838353	S	Neural
Camsap3	MmuEX0000951	chr8:3599217-3599249	33	chr8:3598988,3599217-3599249,3600358	C3	Neural
Bbof1	MmuEX0001261	chr12:84430219-84430333	115	chr12:84430079,84430219-84430380+84430333,84438021+84433307	A_C3	Neural
Zgrf1	MmuEX0001489	chr3:127594460-127594613	154	chr3:127590054+127590108,127594460-127594613,127595879	C1	Neural
Shtn1	MmuEX0001626	chr19:58977474-58977610	137	chr19:58990189,58977474-58977610,58975208	C2	Neural
Lrrc71	MmuEX0001887	chr3:87740022-87740063	42	chr3:87740975,87740022-87740063,87739943+87739946	S	Neural
C2cd5	MmuEX0001997	chr6:143066186-143066218	33	chr6:143067056,143066186-143066218,143061861	S	Neural
C2cd5	MmuEX0001999	chr6:143059146-143059211	66	chr6:143061753,143059146-143059211,143050239	S	Neural
C2cd5	MmuEX0002014	chr6:143073663-143073787	125	chr6:143078263,143073588+143073663-143073787,143067141	C3*	Neural
Faxc	MmuEX0002128	chr4:21948692-21948888	197	chr4:21936768,21948692-21948888,21982386	C2	Neural
Faxc	MmuEX0002129	chr4:21958444-21958667	224	chr4:21948888,21958444-21958667,21982386	C1	Neural
Stum	MmuEX0002131	chr1:180439106-180439114	9	chr1:180442544,180439106-180439114,180438363	S	Neural
6430531B16Rik	MmuEX0002170	chr7:139976054-139976128	75	chr7:139976475+139976479,139975978+139976041+139976054-139976128,139975958	C1*	Neural
9530077C05Rik	MmuEX0002394	chr9:22424113-22424807	695	chr9:22411749,22424113-22424807,22430356	C1	Neural
Tarbp1	MmuEX0002664	chr8:126430534-126430628	95	chr8:126430822,126430534-126430628,126429052	S	Neural
Aak1	MmuEX0002872	chr6:86970991-86971086	96	chr6:86967373,86970991-86971086,86982542	C2	Neural
Aak1	MmuEX0002873	chr6:86981296-86981397	102	chr6:86971086,86981296-86981397,86982542	C1	Neural
Aak1	MmuEX0002874	chr6:86982542-86982643	102	chr6:86981397,86982542-86982643,87002885	C3	Neural
Aak1	MmuEX0002875	chr6:86983812-86983922	111	chr6:86982643,86983812-86983922,86986264+86986270	S	Neural
Aak1	MmuEX0002876	chr6:86986264-86986374	111	chr6:86983922,86986264-86986374,86987204	S	Neural
Abi2	MmuEX0003252	chr1:60450170-60450253	84	chr1:60448202,60450071+60450170-60450253,60453604	S*	Neural
Ablim1	MmuEX0003297	chr19:57059085-57059204	120	chr19:57061253,57059085-57059204,57049509	C1	Neural
Ablim1	MmuEX0003298	chr19:57051130-57051234	105	chr19:57061253,57051130-57051234,57049509	S	Neural
Ablim2	MmuEX0003308	chr5:35839790-35839822	33	chr5:35837097,35839790-35839822,35841281	S	Neural
Ablim3	MmuEX0003320	chr18:61818989-61819087	99	chr18:61819791,61818989-61819087,61816969	C2	Neural
Ablim3	MmuEX0003323	chr18:61821873-61822028	156	chr18:61823867,61821873-61822028,61819917	C2	Neural
Ablim3	MmuEX0003324	chr18:61820367-61820396	30	chr18:61821873,61820367-61820396,61819917	C2	Neural
Actn1	MmuEX0003624	chr12:80170183-80170245	63	chr12:80171729,80170183-80170245+80170248,80169016	ME(1-2[97=100])	Neural
Actn4	MmuEX0003638	chr7:28895121-28895180	60	chr7:28896089,28894911+28895121-28895180+28895186,28894659	ME(1-2[100=100])	Neural
Actn4	MmuEX0003640	chr7:28909903-28909988	86	chr7:28912240,28909903-28909988,28907064	ME(1-2[100=100])	Neural
Acvr2a	MmuEX0003675	chr2:48886674-48886697	24	chr2:48873473,48886674-48886697,48890298	S	Neural
Adam22	MmuEX0003745	chr5:8107002-8107019	18	chr5:8111895,8107002-8107019,8095180	C2	Neural
Adam22	MmuEX0003756	chr5:8095073-8095180	108	chr5:8107002,8095073-8095180,8092831	C1	Neural
Adamts19	MmuEX0003842	chr18:59030870-59030941	72	chr18:59024582,59030764+59030870-59030941,59031773	S*	Neural
Adamts3	MmuEX0003862	chr5:89696003-89696086	84	chr5:89698204,89696003-89696086,89693202	ME(2-3[100=100])	Neural
Afap1	MmuEX0004118	chr5:35987055-35987108	54	chr5:35984306,35987055-35987108+35987321,35989554	S*	Neural
Afap1l2	MmuEX0004125	chr19:56933717-56933800	84	chr19:56937235,56933554+56933717-56933800,56930261	S*	Neural
Aff3	MmuEX0004141	chr1:38538927-38539001	75	chr1:38627089,38538915+38538927-38539001,38536946	S*	Neural
Agap1	MmuEX0004185	chr1:89823857-89823934	78	chr1:89789324,89823857-89823934,89834434	C1	Neural
Agap1	MmuEX0004187	chr1:89610284-89610295	12	chr1:89609583+89609595+89609599,89610284-89610295,89627761	S	Neural
Agap2	MmuEX0004192	chr10:127090142-127090201	60	chr10:127089358,127090142-127090201,127090427	S	Neural
Agap3	MmuEX0004200	chr5:24480123-24480348	226	chr5:24479789,24480123-24480348,24483341	C2	Neural
Agrn	MmuEX0004297	chr4:156169546-156169557	12	chr4:156169770,156169546-156169557,156169336	S	Neural
Agrn	MmuEX0004311	chr4:156168546-156168569	24	chr4:156168733,156168546-156168569,156167506	C1	Neural
Agrn	MmuEX0004312	chr4:156167777-156167809	33	chr4:156168546,156167777-156167809,156167506	C3	Neural
Aifm1	MmuEX0004411	chrX:48503583-48503713	131	chrX:48513236,48503583-48503713,48499871	ME(2-3[100=100])	Neural
Alkbh2	MmuEX0004681	chr5:114125860-114125936	77	chr5:114127526,114125860-114125936,114125730	S	Neural
Ank2	MmuEX0004899	chr3:126963383-126963481	99	chr3:126964938,126963383-126963481,126962405	S	Neural
Ank3	MmuEX0004905	chr10:69956668-69956766	99	chr10:69956150,69956668-69956766,69958918	S	Neural
Ank3	MmuEX0004909	chr10:69823078-69823101	24	chr10:69822393,69823078-69823101,69823225	C3	Neural
Ank3	MmuEX0004933	chr10:69986089-69988632	2544	chr10:69982161+69982197,69986083+69986089-69988632,69994372	S*	Neural
Ankrd29	MmuEX0005094	chr18:12290717-12290815	99	chr18:12305611,12290717-12290815,12282397+12282401	C2	Neural
Ankrd45	MmuEX0005142	chr1:161164172-161164214	43	chr1:161163405,161164172-161164214,161167712	S	Neural
Ano3	MmuEX0005258	chr2:110774991-110775122	132	chr2:110791231,110774991-110775122,110771042	A_C2	Neural
Antxr1	MmuEX0005311	chr6:87270755-87270780	26	chr6:87282687,87270755-87270780,87269303	S	Neural
Ap1b1	MmuEX0005390	chr11:5033242-5033262	21	chr11:5032619,5033242-5033262,5033687	S	Neural
Ap1s2	MmuEX0005412	chrX:163931363-163931371	9	chrX:163917843,163931363-163931371,163932133	S	Neural
Apba2	MmuEX0005512	chr7:64734655-64734690	36	chr7:64733658,64734655-64734690,64736881	S	Neural
Apc	MmuEX0005547	chr18:34266058-34266222	165	chr18:34261157,34266058-34266222,34268298	C1	Neural
Aplp2	MmuEX0005569	chr9:31156190-31156225	36	chr9:31157695,31156190-31156225,31153499	S	Neural
App	MmuEX0005607	chr16:84971408-84971461	54	chr16:84977845+84978064,84971408-84971461,84965770	S	Neural
Arhgap18	MmuEX0005806	chr10:26874098-26874260	163	chr10:26872764,26874098-26874260,26877157	S	Neural
Arhgap23	MmuEX0005833	chr11:97491644-97491666	23	chr11:97491230,97491644-97491666,97493051	C1	Neural
Arhgap32	MmuEX0005860	chr9:32152668-32152709	42	chr9:32152013,32152668-32152709,32153040	S	Neural
Arhgap44	MmuEX0005903	chr11:65012907-65012924	18	chr11:65021941,65012907-65012924,65012098	S	Neural
Arhgap6	MmuEX0005909	chrX:169295042-169295131	90	chrX:169282058,169295042-169295131,169300063	C1	Neural
Arhgap6	MmuEX0005910	chrX:169298428-169298469	42	chrX:169282058,169298421+169298428-169298469,169300063	C1*	Neural
Arhgef7	MmuEX0006052	chr8:11824505-11824631	127	chr8:11822049,11824505-11824631+11824681,11831493	S*	Neural
Asap1	MmuEX0006334	chr15:64153844-64153852	9	chr15:64158882,64153844-64153852,64152930	C2	Neural
Atad5	MmuEX0006538	chr11:80096908-80097200	293	chr11:80096022,80096908-80097200,80097953	S	Neural
Atp11b	MmuEX0006756	chr3:35841030-35841115	86	chr3:35839214,35841030-35841115,35849434	C1	Neural
Atp11b	MmuEX0006757	chr3:35843571-35843696	126	chr3:35839214,35843571-35843696,35849434	C1	Neural
Atp11c	MmuEX0006764	chrX:60229923-60230013	91	chrX:60236557,60229923-60230013,60225793	C3	Neural
Atp8b1	MmuEX0006953	chr18:64543390-64543467	78	chr18:64545117,64543390-64543467,64541501	S	Neural
Atxn7l1	MmuEX0007101	chr12:33364385-33364690	306	chr12:33363094,33364385-33364690,33366972	S	Neural
Mettl25	MmuEX0007565	chr10:105836127-105836220	94	chr10:105841076,105836127-105836220,105833015	S	Neural
Bcas1	MmuEX0007793	chr2:170384189-170384323	135	chr2:170387163,170384189-170384323+170384326,170378929	S*	Neural
Bcas3	MmuEX0007812	chr11:85543928-85543972	45	chr11:85531943,85543928-85543972,85554190	S	Neural
Bicd1	MmuEX0007969	chr6:149550350-149550425	76	chr6:149519113+149519223,149550340+149550350-149550425,149556644	C1*	Neural
Bin1	MmuEX0007974	chr18:32414945-32415037	93	chr18:32414290,32414945-32415037,32419843	S	Neural
Bin1	MmuEX0007975	chr18:32426224-32426352	129	chr18:32424967,32426224-32426352,32431983	C2	Neural
Bin1	MmuEX0007978	chr18:32430750-32430857	108	chr18:32429723,32430750-32430857,32431671	C2	Neural
Bin1	MmuEX0007979	chr18:32431671-32431742	72	chr18:32430857,32431671-32431742,32431983	C3	Neural
Bmp1	MmuEX0008056	chr14:70486554-70486925	372	chr14:70490020,70486554-70486925+70486930,70486272	S*	Neural
Bptf	MmuEX0008147	chr11:107082513-107082700	188	chr11:107086130,107082513-107082700,107081571	A_C2	Neural
Bptf	MmuEX0008152	chr11:107044492-107044665	174	chr11:107047000,107044492-107044665,107043722+107043825	S	Neural
Bptf	MmuEX0008154	chr11:107086712-107086894	183	chr11:107095716,107086712-107086894+107086897,107082700	C2*	Neural
Cacna1a	MmuEX0008721	chr8:84576283-84576294	12	chr8:84571893,84576283-84576294,84579470	S	Neural
Cacna1a	MmuEX0008724	chr8:84635549-84635584	36	chr8:84633763,84635549-84635584,84636512	S	Neural
Cacna1a	MmuEX0008728	chr8:84614695-84614759	65	chr8:84612412,84614695-84614759+84614791,84617792	ME(2-3[100=95])	Neural
Cacna1b	MmuEX0008742	chr2:24625238-24625334	97	chr2:24631899,24625238-24625334,24622707+24622909	S	Neural
Cacna1c	MmuEX0008752	chr6:118674346-118674405	60	chr6:118675820,118674346-118674405,118670456	ME(1-2[98=100])	Neural
Cacna1d	MmuEX0008756	chr14:30079319-30079384	66	chr14:30082411,30079319-30079384,30077770	A_S	Neural
Cacna1d	MmuEX0008761	chr14:30129789-30129848	60	chr14:30130117,30129789-30129848,30128798	S	Neural
Cacna1d	MmuEX0008762	chr14:30050234-30050260	27	chr14:30051370,30050234-30050260,30049120	S	Neural
Cacna1d	MmuEX0008767	chr14:30089296-30089379	84	chr14:30095318,30089296-30089379,30082996	ME(1-2[96=100])	Neural
Cacna1d	MmuEX0008768	chr14:30082952-30082996	45	chr14:30089296,30082952-30082996,30082539	C2	Neural
Cacna1e	MmuEX0008773	chr1:154450846-154450857	12	chr1:154465719,154450846-154450857,154448942	S	Neural
Cacna1e	MmuEX0008775	chr1:154473857-154473913	57	chr1:154477766+154477804,154473857-154473913,154472713	S	Neural
Cacna1h	MmuEX0008798	chr17:25382720-25382737	18	chr17:25383073,25382720-25382737,25381573	S	Neural
Cacna2d1	MmuEX0008808	chr5:16341990-16342010	21	chr5:16340783,16341990-16342010,16342683	C1	Neural
Cacna2d3	MmuEX0008821	chr14:29124666-29124683	18	chr14:29170504,29124666-29124683,29105025	S	Neural
Cacnb4	MmuEX0008844	chr2:52464610-52464668	59	chr2:52465598,52464610-52464668,52455709	S	Neural
Cadps	MmuEX0008880	chr14:12465859-12466000	142	chr14:12467023,12465859-12466000,12457829	C1	Neural
Cadps	MmuEX0008881	chr14:12468346-12468366	21	chr14:12473409,12468346-12468366,12467179	S	Neural
Cadps	MmuEX0008882	chr14:12440841-12440915	75	chr14:12449722,12440841-12440915,12439954	C1	Neural
Cadps	MmuEX0008884	chr14:12517804-12517815	12	chr14:12522203,12517804-12517815,12509232	S	Neural
Cadps	MmuEX0008885	chr14:12472398-12472406	9	chr14:12473409,12472398-12472406,12467179+12468366	MIC-S	Neural
Cadps	MmuEX0008891	chr14:12485641-12485658	18	chr14:12488981,12485641-12485658,12473515+12473535	C2	Neural
Cadps	MmuEX0008892	chr14:12457683-12457829	147	chr14:12465859,12457683-12457829,12454319	S	Neural
Cadps2	MmuEX0008897	chr6:23354194-23354202	9	chr6:23355824,23354194-23354202,23344363	S	Neural
Cadps2	MmuEX0008899	chr6:23328783-23328902	120	chr6:23329020,23328783-23328902,23323435	S	Neural
Cadps2	MmuEX0008900	chr6:23381057-23381077	21	chr6:23382881,23381057-23381077,23355927	S	Neural
Camk2d	MmuEX0008976	chr3:126808208-126808249	42	chr3:126801761,126808208-126808249,126810639	ME(1-3[99=100])	Neural
Camk2g	MmuEX0008978	chr14:20741378-20741491	114	chr14:20742705,20741378-20741491,20739402	S	Neural
Camk2g	MmuEX0008983	chr14:20757666-20757728	63	chr14:20760144,20757666-20757728,20755702	S	Neural
Camk2g	MmuEX0008984	chr14:20747819-20747851	33	chr14:20755659,20747819-20747851,20744648	C2	Neural
Camkk2	MmuEX0008997	chr5:122736988-122737030	43	chr5:122737433,122736988-122737030,122732089	S	Neural
Camta1	MmuEX0009018	chr4:151071426-151071456	31	chr4:151073988,151071426-151071456,151062855	S	Neural
Camta1	MmuEX0009019	chr4:151076577-151076597	21	chr4:151077864,151076577-151076597,151075285	S	Neural
Camta2	MmuEX0009027	chr11:70670549-70670736	188	chr11:70671008,70670549-70670736,70670420	C2	Neural
Casp2	MmuEX0009262	chr6:42276870-42276930	61	chr6:42276785,42276870-42276930,42279777	C1	Neural
Casq2	MmuEX0009285	chr3:102133090-102133098	9	chr3:102127986,102133090-102133098,102133377	S	Neural
Ccdc136	MmuEX0009556	chr6:29422037-29422097	61	chr6:29411385,29421991+29422037-29422097,29426625	ME(9-10[100=100])	Neural
Bicdl1	MmuEX0009861	chr5:115651156-115651213	58	chr5:115651819,115651156-115651213+115651264,115648691	S*	Neural
Bicdl1	MmuEX0009862	chr5:115661375-115661518	144	chr5:115662700,115661375-115661518,115656031	S	Neural
Ccdc85a	MmuEX0009949	chr11:28396046-28396165	120	chr11:28434081,28396046-28396165,28388948	C2	Neural
Ccdc85a	MmuEX0009950	chr11:28392854-28392952	99	chr11:28396046,28392854-28392952,28388948	C2	Neural
Cdc42bpa	MmuEX0010396	chr1:180118736-180118783	48	chr1:180117743,180118736-180118783,180134297+180134304	C1	Neural
Cdc42bpa	MmuEX0010397	chr1:180123924-180123962	39	chr1:180117743,180123924-180123962,180134297	C1	Neural
Cdh23	MmuEX0010490	chr10:60475017-60475022	6	chr10:60486984+60486990,60475017-60475022,60466152	MIC-S	Neural
Cdk13	MmuEX0010544	chr13:17723146-17723193	48	chr13:17727120,17723146-17723193,17721293	S	Neural
Cdk5rap2	MmuEX0010591	chr4:70383348-70383418	71	chr4:70401245,70383348-70383418,70380301	S	Neural
Cdon	MmuEX0010675	chr9:35475730-35475743	14	chr9:35473565,35475730-35475743,35476877	S	Neural
Cntrl	MmuEX0010876	chr2:35124194-35124227	34	chr2:35122853,35124194-35124227,35125976	S	Neural
Cep192	MmuEX0010930	chr18:67834001-67834200	200	chr18:67829915+67829963,67834001-67834200+67834212,67834496	S*	Neural
Chl1	MmuEX0011307	chr6:103714445-103714606	162	chr6:103711246,103714445-103714606,103715268	S	Neural
Clasp1	MmuEX0011509	chr1:118565143-118565259	117	chr1:118561117,118565143-118565259,118570849	S	Neural
Clasp2	MmuEX0011530	chr9:113875265-113875327	63	chr9:113870730,113875265-113875327,113876244	S	Neural
Clec16a	MmuEX0011633	chr16:10572918-10572923	6	chr16:10571599,10572918-10572923,10573300	MIC-M	Neural
Clip1	MmuEX0011700	chr5:123635174-123635278	105	chr5:123640494,123635174-123635278,123631169	C1	Neural
Clip2	MmuEX0011703	chr5:134504734-134504838	105	chr5:134510163,134504734-134504838,134503461	S	Neural
Cltb	MmuEX0011798	chr13:54597026-54597079	54	chr13:54598722,54597026-54597079,54593891	S	Neural
Cnnm1	MmuEX0011884	chr19:43476180-43476242	63	chr19:43472424,43476180-43476242,43484845+43484870	C1	Neural
Cntln	MmuEX0011974	chr4:84984369-84984500	132	chr4:84979521,84984369-84984500,84994629	S	Neural
Cntln	MmuEX0011975	chr4:84994629-84994781	153	chr4:84979521,84994629-84994781,84996455	A_S	Neural
Cobl	MmuEX0012041	chr11:12306958-12307128	171	chr11:12309614,12306958-12307128,12267144	S	Neural
Col13a1	MmuEX0012137	chr10:61842604-61842681	78	chr10:61843568,61842604-61842681,61840116	S	Neural
Col13a1	MmuEX0012147	chr10:61905254-61905280	27	chr10:61908682,61905254-61905280,61903140	C1	Neural
Col13a1	MmuEX0012151	chr10:61890079-61890144	66	chr10:61892956,61890079-61890144,61887356	ME(1-2[100=100])	Neural
Col25a1	MmuEX0012244	chr3:130589960-130590037	78	chr3:130585736,130589960-130590037,130591794	ME(3-4[100=97])	Neural
Cpeb3	MmuEX0012540	chr19:37105791-37105814	24	chr19:37126332,37105791-37105814,37088560+37088587	S	Neural
Cpne3	MmuEX0012553	chr4:19539152-19539180	29	chr4:19540741,19539152-19539180,19536625	S	Neural
Csnk1g1	MmuEX0012932	chr9:66035050-66035073	24	chr9:66032345,66035050-66035073,66039577	S	Neural
Cspp1	MmuEX0012961	chr1:10059824-10059847	24	chr1:10058823,10059824-10059847,10064333	S	Neural
Cstf2	MmuEX0012991	chrX:134072678-134072764	87	chrX:134069907,134072678-134072764+134072779,134073136+134073214	C1*	Neural
Cwh43	MmuEX0013244	chr5:73420058-73420137	80	chr5:73418201,73420058-73420137,73421454	C1	Neural
Cxadr	MmuEX0013249	chr16:78332926-78333002	77	chr16:78329158,78332835+78332877+78332926-78333002,78333362	S*	Neural
Cyld	MmuEX0013303	chr8:88718290-88718298	9	chr8:88709996,88718290-88718298,88719289+88719298	MIC-S	Neural
Dab1	MmuEX0013696	chr4:104680070-104680108	39	chr4:104679572,104680070-104680108,104681598	C1	Neural
Dab1	MmuEX0013697	chr4:104681598-104681663	66	chr4:104680108,104681598-104681663,104688383	C1	Neural
Dbn1	MmuEX0013789	chr13:55476146-55476316	171	chr13:55477551,55476146-55476316,55475536	A_C1	Neural
Dbn1	MmuEX0013791	chr13:55476636-55476773	138	chr13:55477551,55476636-55476773,55476312+55476316	S	Neural
Dclk1	MmuEX0013897	chr3:55521850-55521923	74	chr3:55516986,55521850-55521923,55537772	S	Neural
Dclk2	MmuEX0013903	chr3:86830824-86830871	48	chr3:86831733,86830824-86830871,86824730	S	Neural
Dennd4c	MmuEX0014284	chr4:86814604-86814684	81	chr4:86813928,86814604-86814684,86819862	C1	Neural
Dhtkd1	MmuEX0014524	chr2:5924678-5925181	504	chr2:5929638,5924678-5925181+5925267,5924138	S*	Neural
Dlg1	MmuEX0014792	chr16:31854668-31854688	21	chr16:31853884,31854668-31854688,31856441	S	Neural
Dlg2	MmuEX0014802	chr7:92418088-92418133	46	chr7:92386990,92418088-92418133,92427691	ME(1-2[100=100])	Neural
Dlg3	MmuEX0014810	chrX:100809862-100809907	46	chrX:100807255,100809862-100809907,100812726+100812729	C3	Neural
Dlg4	MmuEX0014814	chr11:70043658-70043767	110	chr11:70042743,70043658-70043767,70044276	S	Neural
Dlgap1	MmuEX0014826	chr17:70718196-70718225	30	chr17:70662809,70718196-70719411+70718225,70761075+70794417	A_C1	Neural
Dmrt2	MmuEX0014894	chr19:25677194-25677270	77	chr19:25675653,25677194-25677270+25677274,25677667	S*	Neural
Dmxl1	MmuEX0014914	chr18:49925919-49925981	63	chr18:49922715,49925919-49925981,49931911+49931915	S	Neural
Dnah11	MmuEX0014957	chr12:117933017-117933160	144	chr12:117933682,117933017-117933160,117931298	S	Neural
Dnajc1	MmuEX0015149	chr2:18295615-18295708	94	chr2:18306973,18295615-18295708,18294044	S	Neural
Dnajc13	MmuEX0015186	chr9:104153268-104153376	109	chr9:104156814,104153268-104153376,104152423	S	Neural
Dnm1l	MmuEX0015292	chr16:16318764-16318841	78	chr16:16319452,16318764-16318841,16316778	C2	Neural
Dnm1l	MmuEX0015294	chr16:16342697-16342735	39	chr16:16345980+16345998,16342697-16342735,16341468	S	Neural
Dnm3	MmuEX0015308	chr1:162075775-162075786	12	chr1:162084020+162084033,162075775-162075786,162019992	S	Neural
Dock11	MmuEX0015392	chrX:36075917-36075934	18	chrX:36069986,36075917-36075934,36076099	S	Neural
Dock7	MmuEX0015448	chr4:98992016-98992051	36	chr4:98992369,98992016-98992051,98991459	C1	Neural
Dock9	MmuEX0015476	chr14:121559925-121559960	36	chr14:121560590,121559925-121559960,121559133	S	Neural
Dock9	MmuEX0015480	chr14:121560395-121560400	6	chr14:121560590,121560395-121560400,121559133+121559960	MIC-S	Neural
Dopey1	MmuEX0015519	chr9:86506871-86506900	30	chr9:86506519,86506871-86506900,86507504	S	Neural
Dot1l	MmuEX0015545	chr10:80791747-80791839	93	chr10:80791561,80791744+80791747-80791839+80791982,80793507	C2*	Neural
Dtna	MmuEX0015805	chr18:23600403-23600411	9	chr18:23597558,23600403-23600411,23602591	MIC-S	Neural
Dtnb	MmuEX0015826	chr12:3754096-3754116	21	chr12:3751907,3754096-3754116,3772587	S	Neural
Dusp11	MmuEX0015886	chr6:85955296-85955400	105	chr6:85958584,85955296-85955400+85955404,85953494	S*	Neural
Dvl1	MmuEX0015921	chr4:155857496-155857534	39	chr4:155856820,155857496-155857534,155857993	S	Neural
Dym	MmuEX0015931	chr18:75162467-75162631	165	chr18:75126919,75162467-75162631,75199163	S	Neural
Dync1i1	MmuEX0015952	chr6:5784439-5784498	60	chr6:5769791,5784439-5784498,5800775	S	Neural
Dysf	MmuEX0016018	chr6:84157139-84157201	63	chr6:84152409,84157139-84157201,84179672	S	Neural
Edem3	MmuEX0016244	chr1:151812757-151812768	12	chr1:151811704,151812754+151812757-151812768+151812801,151818310	S*	Neural
Egflam	MmuEX0016428	chr15:7224645-7224668	24	chr15:7231588,7224645-7224668,7222826	S	Neural
Ehbp1	MmuEX0016447	chr11:22062780-22062887	108	chr11:22068359,22062780-22062887,22059256+22059261	S	Neural
Ehbp1	MmuEX0016448	chr11:22151788-22151892	105	chr11:22169035,22151788-22151892,22151189	S	Neural
Elavl2	MmuEX0016664	chr4:91311573-91311663	91	chr4:91375687+91375936,91311573-91311663,91308851+91308854	S	Neural
Elavl2	MmuEX0016666	chr4:91254141-91254179	39	chr4:91260757+91260761,91254141-91254179,91253567+91253570	S	Neural
Elf2	MmuEX0016676	chr3:51299783-51299885	103	chr3:51308050,51299783-51299885,51266866	ME(1-2[98=100])	Neural
Elmo1	MmuEX0016696	chr13:20285315-20285359	45	chr13:20282990,20285315-20285359,20286720	S	Neural
Enah	MmuEX0016849	chr1:181931174-181931185	12	chr1:181956383+181956394,181931174-181931185,181930762	C1	Neural
Epb41l1	MmuEX0016988	chr2:156524881-156525288	408	chr2:156514210,156524881-156525288,156526889	S	Neural
Epb41l3	MmuEX0017010	chr17:69283885-69284007	123	chr17:69274895,69283885-69284007+69284062,69284539	C1*	Neural
Epn2	MmuEX0017124	chr11:61544158-61544328	171	chr11:61546150,61544158-61544328,61535383	S	Neural
Erc1	MmuEX0017215	chr6:119824386-119825209	824	chr6:119825681,119824386-119825209,119797323	C2	Neural
Erc2	MmuEX0017234	chr14:28046475-28046486	12	chr14:28040536,28046475-28046486,28080132	S	Neural
Erc2	MmuEX0017236	chr14:28317249-28317314	66	chr14:28303010,28317249-28317314,28475603	C1	Neural
Evc	MmuEX0017479	chr5:37314762-37314827	66	chr5:37316325,37314762-37314827,37314571	S	Neural
Ewsr1	MmuEX0017513	chr11:5091460-5091477	18	chr11:5091859,5091460-5091477,5088146	S	Neural
Exoc1	MmuEX0017543	chr5:76540747-76540767	21	chr5:76537857+76537890,76540747-76540767,76542051	S	Neural
Ezh2	MmuEX0017713	chr6:47546749-47546816	68	chr6:47547345,47546749-47546816+47546830,47545916	S*	Neural
Fam184a	MmuEX0018142	chr10:53662824-53662865	42	chr10:53674566,53662824-53662865,53655179	S	Neural
Fam19a2	MmuEX0018242	chr10:123730082-123730327	246	chr10:123705824,123730082-123730327,123738904	S	Neural
Fam65b	MmuEX0018413	chr13:24696471-24696596	126	chr13:24695702,24696307+24696471-24696596,24701062	S*	Neural
Tmem255b	MmuEX0018433	chr8:13443987-13444049	63	chr8:13441280,13443987-13444049,13451026	S	Neural
Fat1	MmuEX0018676	chr8:45045733-45045785	53	chr8:45045168,45045733-45045785,45050781	C2	Neural
Fat1	MmuEX0018677	chr8:45047650-45047709	60	chr8:45045168,45047650-45047709,45050781	C2	Neural
Fbn1	MmuEX0018731	chr2:125314907-125314967	61	chr2:125315359,125314907-125314967,125314800	S	Neural
Fbxo16	MmuEX0018833	chr14:65320105-65320140	36	chr14:65303202,65320105-65320140,65321234	S	Neural
Fbxo8	MmuEX0018920	chr8:56572936-56573051	116	chr8:56569410,56572936-56573051,56588007	C1	Neural
Fhl1	MmuEX0019224	chrX:56791336-56791438	103	chrX:56790650,56791239+56791336-56791438,56791844	C1*	Neural
Flna	MmuEX0019329	chrX:74240816-74240872	57	chrX:74241103,74240816-74240872,74240550	S	Neural
Flna	MmuEX0019330	chrX:74232967-74232990	24	chrX:74233149,74232967-74232990,74230753	S	Neural
Flnb	MmuEX0019333	chr14:7886026-7886123	98	chr14:7884747,7886026-7886123,7887537	S	Neural
Fmnl1	MmuEX0019388	chr11:103183016-103183033	18	chr11:103182767,103183016-103183033,103185621	S	Neural
Fmnl1	MmuEX0019390	chr11:103198135-103198233	99	chr11:103197778,103197970+103198135-103198233,103198483	S*	Neural
Fmnl2	MmuEX0019395	chr2:53112277-53112297	21	chr2:53108458,53112277-53112297,53114112	S	Neural
Fmnl2	MmuEX0019398	chr2:53128717-53128842	126	chr2:53126976,53128717-53128842,53131840	ME(1-2[98=100])	Neural
Fnbp1l	MmuEX0019450	chr3:122556412-122556570	159	chr3:122557903,122556396+122556412-122556570,122549265	C2*	Neural
Fnbp1l	MmuEX0019451	chr3:122552136-122552150	15	chr3:122557903,122552136-122552150,122549265	C1	Neural
Fndc3b	MmuEX0019489	chr3:27490133-27490143	11	chr3:27491025,27490133-27490143,27488290	S	Neural
Fstl5	MmuEX0019711	chr3:76223844-76223874	31	chr3:76168405,76223841+76223844-76223874,76322054	C2*	Neural
G3bp2	MmuEX0019843	chr5:92063337-92063435	99	chr5:92064325,92063337-92063435,92058070	S	Neural
Galnt12	MmuEX0020003	chr4:47113338-47113429	92	chr4:47112352+47112439,47113338-47113429,47113728	S	Neural
Galnt7	MmuEX0020028	chr8:57542835-57542991	157	chr8:57545329,57542835-57542991+57543017,57540137	ME(2-3[100=100])	Neural
Gas2	MmuEX0020109	chr7:51931364-51931426	63	chr7:51926544,51931364-51931426,51936554	S	Neural
Ccser2	MmuEX0020174	chr14:36885751-36885790	40	chr14:36890294+36890338+36890342,36885751-36885790,36879762	C2	Neural
Gdpd5	MmuEX0020267	chr7:99456997-99457011	15	chr7:99456534,99456997-99457011,99458774	S	Neural
Glis1	MmuEX0020535	chr4:107618170-107618176	7	chr4:107615133,107618170-107618176,107619554	MIC-S	Neural
Myrf	MmuEX0021243	chr19:10215274-10215354	81	chr19:10215742,10215274-10215354,10215102+10215105	S	Neural
Golt1b	MmuEX0021469	chr6:142401141-142401173	33	chr6:142396269,142401141-142401173,142401543	S	Neural
Gphn	MmuEX0021595	chr12:78522898-78522954	57	chr12:78504751,78522898-78522954,78562856	S	Neural
Gpr179	MmuEX0021695	chr11:97343238-97343376	139	chr11:97343609,97343238-97343376,97342692	S	Neural
Gramd1a	MmuEX0021779	chr7:31133220-31133231	12	chr7:31133991,31133220-31133231,31132661+31132865	MIC-S	Neural
Gramd1b	MmuEX0021786	chr9:40300440-40300451	12	chr9:40303498,40300440-40300451,40300096	S	Neural
Gria1	MmuEX0021836	chr11:57309769-57309883	115	chr11:57289495,57309769-57309883,57317666	ME(1-2[99=100])	Neural
Grip1	MmuEX0021914	chr10:120050232-120050276	45	chr10:120050116,120050232-120050276,120054833	S	Neural
Gsn	MmuEX0022012	chr2:35282660-35282721	62	chr2:35266903,35282651+35282660-35282721,35283883+35283905+35283910	S*	Neural
Gulp1	MmuEX0022222	chr1:44790696-44790706	11	chr1:44788542,44790696-44790706,44794950	S	Neural
Gulp1	MmuEX0022227	chr1:44773640-44773663	24	chr1:44773387,44773640-44773663,44774053	S	Neural
Gyg	MmuEX0022239	chr3:20123122-20123172	51	chr3:20125258,20123122-20123172,20122864	S	Neural
Gk	MmuEX0022249	chrX:85739222-85739239	18	chrX:85740295,85739222-85739239,85737349	S	Neural
Homer1	MmuEX0023154	chr13:93386345-93386380	36	chr13:93356079,93386345-93386380,93387524	S	Neural
Hps5	MmuEX0023242	chr7:46775154-46775284	131	chr7:46775765,46775154-46775284,46774937	S	Neural
Hs6st2	MmuEX0023277	chrX:51471374-51471406	33	chrX:51679890,51471374-51471406,51428744	C2	Neural
Hs6st2	MmuEX0023278	chrX:51428658-51428744	87	chrX:51679890,51428658-51428744,51390361	C2	Neural
Igsf10	MmuEX0023826	chr3:59334113-59334188	76	chr3:59336197,59334113-59334188,59332043	S	Neural
Ildr2	MmuEX0024044	chr1:166291416-166291472	57	chr1:166270618,166291416-166291472,166294517+166294591	C1	Neural
Ints10	MmuEX0024261	chr8:68825052-68825129	78	chr8:68822250,68825052-68825129,68827277	C1	Neural
Ints2	MmuEX0024265	chr11:86226042-86226110	69	chr11:86226638,86226042-86226110+86226116,86225144	S*	Neural
Iqgap1	MmuEX0024448	chr7:80729644-80729691	48	chr7:80730069,80729644-80729691,80729081	S	Neural
Itga8	MmuEX0024631	chr2:12193270-12193282	13	chr2:12193412,12193270-12193282,12191843	S	Neural
Itpr1	MmuEX0024734	chr6:108423333-108423365	33	chr6:108418000,108423333-108423365,108431461	C2	Neural
Itpr1	MmuEX0024735	chr6:108431461-108431496	36	chr6:108423365,108431461-108431496,108438300	C3	Neural
Itpr1	MmuEX0024736	chr6:108432649-108432696	48	chr6:108431496,108432646+108432649-108432696,108438300	C2*	Neural
Itsn2	MmuEX0024772	chr12:4640913-4640993	81	chr12:4639794,4640913-4640993,4649983	S	Neural
Jakmip1	MmuEX0024864	chr5:37128005-37128058	54	chr5:37127478,37128005-37128058+37128071,37134237	C2*	Neural
Jakmip1	MmuEX0024865	chr5:37128591-37128656	66	chr5:37128058+37128071,37128591-37128656,37134237	C1	Neural
Kalrn	MmuEX0024942	chr16:34049830-34049922	93	chr16:34053560,34049830-34049922,34040009	S	Neural
Kcnc2	MmuEX0025022	chr10:112456929-112457032	104	chr10:112456535,112456929-112457032,112458490	S	Neural
Kcnma1	MmuEX0025088	chr14:23306725-23306753	29	chr14:23309040,23306725-23306753,23300042+23300045	S	Neural
Kcnma1	MmuEX0025091	chr14:23432233-23432241	9	chr14:23435941+23435950,23432233-23432241,23386353+23391007+23425740+23425749	MIC-M	Neural
Kcnn2	MmuEX0025108	chr18:45680473-45680481	9	chr18:45677064,45680473-45680481,45683071	MIC-S	Neural
Kcnt1	MmuEX0025161	chr2:25912655-25912717	63	chr2:25911356,25912655-25912717,25915779	S	Neural
Kcnt2	MmuEX0025183	chr1:140530753-140530824	72	chr1:140523260,140530697+140530753-140530824,140533861+140533866	S*	Neural
Kif1a	MmuEX0025486	chr1:93065552-93065578	27	chr1:93066047,93065552-93065578,93064366	C3	Neural
Kif20b	MmuEX0025512	chr19:34961289-34961328	40	chr19:34959502+34959571,34961289-34961328,34966047	S	Neural
Kif26a	MmuEX0025560	chr12:112161557-112161782	226	chr12:112157673,112161557-112161782,112163351	S	Neural
Kif2a	MmuEX0025579	chr13:106969704-106969817	114	chr13:106974495,106969704-106969817,106968788	S	Neural
Kif3a	MmuEX0025591	chr11:53588689-53588760	72	chr11:53586930,53588689-53588760,53590717	C1	Neural
Kifap3	MmuEX0025623	chr1:163912072-163912137	66	chr1:163888305,163912072-163912137,163915725	S	Neural
Klc1	MmuEX0025678	chr12:111793649-111793699	51	chr12:111789459+111789486,111793649-111793699,111795548	C1	Neural
Klhl13	MmuEX0025739	chrX:23294215-23294280	66	chrX:23315130,23294215-23294280,23261573	S	Neural
Cers5	MmuEX0026165	chr15:99737547-99737653	107	chr15:99738665,99737547-99737653,99736436	S	Neural
P3h3	MmuEX0026315	chr6:124854582-124854732	151	chr6:124854848,124854582-124854732,124854390+124854447+124854452	S	Neural
Lhfpl3	MmuEX0026392	chr5:23221865-23221892	28	chr5:23102648,23221865-23221892+23221912,23273335	S*	Neural
Limk2	MmuEX0026464	chr11:3352900-3352917	18	chr11:3353277,3352900-3352917,3352377	S	Neural
Adgrl2	MmuEX0026707	chr3:148849766-148849804	39	chr3:148850836,148849766-148849804,148847032	S	Neural
Adgrl2	MmuEX0026709	chr3:148821280-148821408	129	chr3:148822955,148821280-148821408,148821054	C3	Neural
Adgrl2	MmuEX0026714	chr3:148820417-148820468	52	chr3:148821280,148820451+148820417-148820468,+148817928	A_C3	Neural
Adgrl3	MmuEX0026723	chr5:81509724-81509738	15	chr5:81465304,81509724-81509738,81511984	C1	Neural
Adgrl3	MmuEX0026724	chr5:81757986-81758012	27	chr5:81741146,81757986-81758012,81760627	C2	Neural
Adgrl3	MmuEX0026725	chr5:81663386-81663424	39	chr5:81660447,81663386-81663424,81688509	S	Neural
Lpin1	MmuEX0026733	chr12:16558678-16558721	44	chr12:16560982,16558644+16558678-16558721,16558501	S*	Neural
Lrch1	MmuEX0026775	chr14:74793127-74793184	58	chr14:74795297,74793127-74793184+74793231,74786390	ME(1-2[98=100])	Neural
Lrch2	MmuEX0026785	chrX:147498288-147498365	78	chrX:147503384,147498288-147498365,147492087	C2	Neural
Lrp8	MmuEX0026908	chr4:107848281-107848403	123	chr4:107847566+107847771,107848281-107848403,107851308	C2	Neural
Carmil1	MmuEX0026935	chr13:24019564-24019710	147	chr13:24020047,24019564-24019710,24017675	C3	Neural
Carmil1	MmuEX0026936	chr13:24102072-24102083	12	chr13:24106309,24102072-24102083,24099663	S	Neural
Lrrc16a	MmuEX0026939	chr13:24020047-24020071	25	chr13:24022496,24020047-24020071,24019710+24019713	S	Neural
Lrrc9	MmuEX0027097	chr12:72474486-72474500	15	chr12:72474009,72474486-72474500,72476043	MIC-S	Neural
Ltk	MmuEX0027290	chr2:119757979-119758161	183	chr2:119758247,119757979-119758161,119755713	C1	Neural
Luzp2	MmuEX0027333	chr7:55249398-55249490	93	chr7:55211886,55249398-55249490,55264280	S	Neural
Luzp2	MmuEX0027335	chr7:55167200-55167262	63	chr7:55075088,55167200-55167262,55206687	C3	Neural
Lysmd4	MmuEX0027410	chr7:67224376-67224401	26	chr7:67223891,67224376-67224401,67225026	S	Neural
Macf1	MmuEX0027467	chr4:123368821-123368832	12	chr4:123369805,123368821-123368832,123368037	S	Neural
Macf1	MmuEX0027468	chr4:123500753-123500758	6	chr4:123502164,123500753-123500758,123500025	MIC-S	Neural
Madd	MmuEX0027514	chr2:91140809-91140817	9	chr2:91142746+91142756,91140809-91140817,91138755	C3	Neural
Magi1	MmuEX0027544	chr6:93680789-93680877	89	chr6:93682952,93680789-93680877,93679002	S	Neural
Magi1	MmuEX0027548	chr6:93704277-93704360	84	chr6:93708004,93704277-93704360,93701375+93701381	S	Neural
Magi2	MmuEX0027559	chr5:20661264-20661352	89	chr5:20651193,20661242+20661264-20661352,20702070	S*	Neural
Magi3	MmuEX0027566	chr3:104016602-104016692	91	chr3:104017501,104016602-104016692,104016015+104016068	S	Neural
Map3k9	MmuEX0027752	chr12:81727331-81727399	69	chr12:81729683,81727331-81727399,81725834	ME(1-2[99=100])	Neural
Mapk14	MmuEX0027827	chr17:28740680-28740759	80	chr17:28728975,28740680-28740759,28741788	C3	Neural
March1	MmuEX0027907	chr8:66121751-66121899	149	chr8:65967255,66121751-66121899,66276662	S	Neural
March7	MmuEX0027932	chr2:60247488-60247512	25	chr2:60245260,60247488-60247512,60247890	C1	Neural
Mark3	MmuEX0027958	chr12:111646690-111646848	159	chr12:111640040,111646690-111646848,111647471	S	Neural
Mark4	MmuEX0027967	chr7:19429106-19429118	13	chr7:19429326,19429106-19429118+19429185,19428118	S*	Neural
Mboat1	MmuEX0028111	chr13:30228186-30228275	90	chr13:30226465,30228186-30228275,30230291	C3	Neural
Mcf2l	MmuEX0028210	chr8:13013915-13013998	84	chr8:13013650,13013737+13013915-13013998+13014007,13017347	C2*	Neural
Mcf2l	MmuEX0028211	chr8:13014819-13014893	75	chr8:13013650,13014819-13014893,13017347	C2	Neural
Med12l	MmuEX0028466	chr3:59092694-59092798	105	chr3:59091621,59092694-59092798,59093519	S	Neural
Mef2c	MmuEX0028564	chr13:83654598-83654621	24	chr13:83652986,83654598-83654621,83655507	S	Neural
Meis2	MmuEX0028629	chr2:115866810-115866904	95	chr2:115867269,115866810-115866904,115864513	S	Neural
Mical3	MmuEX0028988	chr6:120969355-120969492	138	chr6:120973403,120969355-120969492,120962865	C2	Neural
Micu1	MmuEX0029001	chr10:59767084-59767089	6	chr10:59750547+59762656,59767084-59767089,59768138	MIC-M	Neural
Mkl2	MmuEX0029083	chr16:13332014-13332076	63	chr16:13326571,13332014-13332076,13378264	S	Neural
Mllt10	MmuEX0029220	chr2:18092168-18092314	147	chr2:18071204,18092168-18092314+18092360,18101458	C2*	Neural
Mllt10	MmuEX0029221	chr2:18092784-18092834	51	chr2:18071204,18092784-18092834,18101458	C2	Neural
Afdn	MmuEX0029238	chr17:13825943-13825987	45	chr17:13823458,13825943-13825987,13828929	S	Neural
Afdn	MmuEX0029240	chr17:13890963-13890998	36	chr17:13888977+13888999,13890963-13890998,13896088+13896094	S	Neural
Mmp8	MmuEX0029316	chr9:7562879-7562911	33	chr9:7558613+7558643,7562879-7562911,7603994	C3	Neural
Mms22l	MmuEX0029340	chr4:24593623-24593861	239	chr4:24591245,24593623-24593861,24596138	C1	Neural
Mpp4	MmuEX0029542	chr1:59140944-59140961	18	chr1:59143756,59140944-59140961,59139800	S	Neural
Mpp7	MmuEX0029562	chr18:7430395-7430415	21	chr18:7439569,7430395-7430415,7403356	C1	Neural
Mprip	MmuEX0029586	chr11:59757524-59761327	3804	chr11:59755109,59757524-59761327,59764380	S	Neural
Map2	MmuEX0029901	chr1:66416344-66416550	207	chr1:66416147,66416344-66416550,66416732	S	Neural
Map2	MmuEX0029902	chr1:66416735-66416866	132	chr1:66401521,66416732+66416735-66416866,66420135+66420138	C2*	Neural
Map6	MmuEX0029916	chr7:99317472-99317668	197	chr7:99315902,99317472-99317668,99335985	S	Neural
Map7d2	MmuEX0029934	chrX:159460267-159460365	99	chrX:159459483,159460267-159460365,159462114	C1	Neural
Mtss1	MmuEX0030165	chr15:58948323-58948442	120	chr15:58951470,58948323-58948442,58946019	ME(1-2[98=100])	Neural
Myb	MmuEX0030259	chr10:21144969-21145325	357	chr10:21146186+21146271,21144969-21145325,21143092	S	Neural
Mycbp2	MmuEX0030316	chr14:103169857-103170012	156	chr14:103172567,103169857-103170012+103170036,103156767	S*	Neural
Myh10	MmuEX0030347	chr11:68775365-68775427	63	chr11:68771986,68775365-68775427,68783106	S	Neural
Myh14	MmuEX0030353	chr7:44635454-44635576	123	chr7:44637765,44635454-44635576,44634546	S	Neural
Myh9	MmuEX0030386	chr15:77782908-77782913	6	chr15:77783389,77782908-77782913,77781515	MIC-S	Neural
Myo19	MmuEX0030463	chr11:84906754-84906871	118	chr11:84905643,84906754-84906871,84907236+84907241	S	Neural
Myo1b	MmuEX0030478	chr1:51768650-51768736	87	chr1:51769004,51768650-51768736,51763964	C3	Neural
Myo1b	MmuEX0030480	chr1:51786573-51786578	6	chr1:51793640,51786573-51786578,51784541	MIC-S	Neural
Myo5b	MmuEX0030537	chr18:74728871-74728948	78	chr18:74723857,74728871-74728948,74731645	S	Neural
Myo9a	MmuEX0030583	chr9:59912537-59912590	54	chr9:59910707,59912537-59912590,59921723	S	Neural
N4bp2	MmuEX0030693	chr5:65802381-65802391	11	chr5:65798167,65802381-65802391,65803421	S	Neural
Nav1	MmuEX0030948	chr1:135463915-135463938	24	chr1:135464706,135463915-135463938,135463799	S	Neural
Nebl	MmuEX0031343	chr2:17397654-17397730	77	chr2:17529910,17397654-17397730,17374356	C2	Neural
Nsmf	MmuEX0031485	chr2:25057965-25057970	6	chr2:25057176,25057965-25057970,25058229+25058253+25059021	MIC-M	Neural
Nf1	MmuEX0031539	chr11:79414241-79414270	30	chr11:79412758,79414241-79414270,79418552	S	Neural
Nfasc	MmuEX0031564	chr1:132593351-132593365	15	chr1:132595484,132593351-132593365,132576417	C2	Neural
Nfkb1	MmuEX0031625	chr3:135639140-135639156	17	chr3:135655500,135639140-135639156,135626743	S	Neural
Nin	MmuEX0031718	chr12:70022281-70022341	61	chr12:70025380+70025407,70022281-70022341,70021031	S	Neural
Npc1l1	MmuEX0032125	chr11:6220169-6220348	180	chr11:6221825,6220169-6220348,6218742	S	Neural
Nphp3	MmuEX0032160	chr9:104034382-104034500	119	chr9:104033422,104033970+104034378+104034382-104034500,104035706	S*	Neural
Npy1r	MmuEX0032236	chr8:66703783-66704625	843	chr8:66697676,66703783-66704625,66704736	A_C2	Neural
Nrbp1	MmuEX0032302	chr5:31246322-31246345	24	chr5:31245845,31246322-31246345,31247342	S	Neural
Nrcam	MmuEX0032308	chr12:44597782-44597793	12	chr12:44591059+44591063+44594201,44597782-44597793,44598350	MIC-S	Neural
Nrcam	MmuEX0032314	chr12:44578145-44578180	36	chr12:44576780+44576789,44578145-44578180,44590108	ME(1-2[100=100];1-3[97=100])	Neural
Nrg1	MmuEX0032334	chr8:31837670-31837728	59	chr8:31849310,31837670-31837728,31826355	ME(1-2[95=100])	Neural
Nrg1	MmuEX0032335	chr8:31831205-31831228	24	chr8:31837670,31831205-31831228,31826355	C2	Neural
Nrg2	MmuEX0032343	chr18:36027393-36027416	24	chr18:36031883,36027393-36027416,36024408	C3	Neural
Nrg4	MmuEX0032348	chr9:55239432-55239494	63	chr9:55242061,55239432-55239494,55236519	S	Neural
Nuak2	MmuEX0032565	chr1:132326206-132326229	24	chr1:132325073,132326206-132326229,132327697	S	Neural
Nup54	MmuEX0032791	chr5:92434222-92434383	162	chr5:92434512,92434222-92434383,92433438	C3	Neural
Nxf7	MmuEX0032857	chrX:135592266-135592295	30	chrX:135593813,135592266-135592295,135589470	S	Neural
Tenm1	MmuEX0032980	chrX:43074537-43074797	261	chrX:43152753,43074537-43074797,43073014	C3	Neural
Tenm4	MmuEX0033016	chr7:96805105-96805131	27	chr7:96797505,96805105-96805131,96811833	S	Neural
Tenm4	MmuEX0033017	chr7:96854717-96854737	21	chr7:96852582,96854717-96854737,96863450	S	Neural
Ogdh	MmuEX0033031	chr11:6324878-6324922	45	chr11:6316855,6324878-6324922,6334533	C3	Neural
Osbpl6	MmuEX0033239	chr2:76560186-76560260	75	chr2:76555982,76560186-76560260+76560710,76564784	C1*	Neural
Otof	MmuEX0033295	chr5:30370076-30370278	203	chr5:30370700,30370076-30370278,30368040	S	Neural
Pacs2	MmuEX0033434	chr12:113064816-113064848	33	chr12:113063938,113064816-113064848,113068077	S	Neural
Pak3	MmuEX0033498	chrX:143713894-143713938	45	chrX:143709748,143713894-143713938,143715136	S	Neural
Pask	MmuEX0033763	chr1:93313991-93314065	75	chr1:93314281,93313991-93314065,93312929	S	Neural
Paxip1	MmuEX0033814	chr5:27780266-27780272	7	chr5:27781422,27780262+27780266-27780272,27775679	MIC-S	Neural
Pbrm1	MmuEX0033841	chr14:31056236-31056280	45	chr14:31054255,31056236-31056280,31061469+31061525	S	Neural
Pcdh15	MmuEX0033916	chr10:74628928-74628933	6	chr10:73822259+73947146+74051663+74170609+74291075+74303206+74317169+74385960+74594248+74624423+74626842,74628928-74628933+74628937,74630511+74630541+74635630+74641343+74642282+74643364	MIC-M	Neural
Pcdh15	MmuEX0033917	chr10:74051093-74051107	15	chr10:73947146,74051093-74051107,74051598	S	Neural
Pcdh15	MmuEX0033918	chr10:74626147-74626155	9	chr10:73822259+73947146+74051663+74170609+74291075+74303206+74317169+74385960+74594248+74624423,74626147-74626155,74626686+74626687+74630511+74630541+74635630+74641343+74642282+74643364	MIC-M	Neural
Pcdh17	MmuEX0033934	chr14:84517945-84518028	84	chr14:84477687,84517945-84518028,84532875	S	Neural
Pclo	MmuEX0033982	chr5:14778539-14778565	27	chr5:14775444,14778539-14778565,14788398	S	Neural
Pex5l	MmuEX0034523	chr3:33080465-33080536	72	chr3:33142849,33080465-33080536,33015076	C2	Neural
Pex5l	MmuEX0034524	chr3:33024696-33024800	105	chr3:33142849,33024696-33024800,33015076	C2	Neural
Pgm1	MmuEX0034630	chr5:64095745-64095935	191	chr5:64093088,64095745-64095935,64096979	S	Neural
Jade3	MmuEX0034725	chrX:20487298-20487371	74	chrX:20479671,20487298-20487371+20487375+20487422,20489702	S*	Neural
Phf21b	MmuEX0034767	chr15:84793896-84793918	23	chr15:84795080,84793896-84793918,84791941	S	Neural
Phldb1	MmuEX0034863	chr9:44688424-44688456	33	chr9:44688617,44688424-44688456,44687698	S	Neural
Pikfyve	MmuEX0035194	chr1:65192534-65192566	33	chr1:65192294,65192531+65192534-65192566,65195656	S*	Neural
Gsap	MmuEX0035212	chr5:21245932-21246070	139	chr5:21242882,21245932-21246070,21246899	S	Neural
Pip5k1c	MmuEX0035248	chr10:81317326-81317403	78	chr10:81315118,81317326-81317403,81317766	S	Neural
Pkd1	MmuEX0035342	chr17:24571402-24571420	19	chr17:24571311,24571402-24571420,24571521	S	Neural
Plch1	MmuEX0035625	chr3:63702564-63702623	60	chr3:63704134,63702564-63702623,63702133+63702138	S	Neural
Plch2	MmuEX0035629	chr4:154985366-154985392	27	chr4:154986719,154985366-154985392,154984942+154984965	S	Neural
Plekha5	MmuEX0035710	chr6:140537006-140537023	18	chr6:140536763,140537006-140537023,140543720	S	Neural
Plekha5	MmuEX0035711	chr6:140580463-140580535	73	chr6:140579476,140580347+140580460+140580463-140580535,140581968	S*	Neural
Plekha5	MmuEX0035712	chr6:140555951-140556070	120	chr6:140552798,140555790+140555951-140556070,140569353	C2*	Neural
Plekha5	MmuEX0035713	chr6:140556804-140556857	54	chr6:140552798,140556804-140556857,140569353	C2	Neural
Plekha5	MmuEX0035714	chr6:140563568-140563648	81	chr6:140552798,140563500+140563568-140563648,140569353	C2*	Neural
Plekha5	MmuEX0035715	chr6:140568846-140568881	36	chr6:140563648,140568846-140568881,140569353	C3	Neural
Plekha6	MmuEX0035723	chr1:133286247-133286396	150	chr1:133285386,133286247-133286396,133287470	S	Neural
Plekha6	MmuEX0035724	chr1:133274793-133274879	87	chr1:133274374,133274793-133274879,133280339	C2	Neural
Plekha6	MmuEX0035726	chr1:133279373-133279453	81	chr1:133274374,133279373-133279453,133280339	C2	Neural
Plekha7	MmuEX0035732	chr7:116156856-116156975	120	chr7:116157482,116156856-116156975,116154686	S	Neural
Poc1b	MmuEX0036101	chr10:99164586-99164607	22	chr10:99156351,99164586-99164607,99164869	S	Neural
Pole2	MmuEX0036209	chr12:69207582-69207664	83	chr12:69207859,69207582-69207664,69206518	S	Neural
Pparg	MmuEX0036467	chr6:115452245-115452353	109	chr6:115451082,115452245-115452353,115463086	S	Neural
Ppfia1	MmuEX0036499	chr7:144488691-144488717	27	chr7:144489197,144488691-144488717,144485208	C3	Neural
Ppfia4	MmuEX0036519	chr1:134299026-134299136	111	chr1:134299291,134299026-134299136,134298668+134298828	S	Neural
Ppfia4	MmuEX0036521	chr1:134311529-134311555	27	chr1:134312057,134311529-134311555,134309751	S	Neural
Ppil6	MmuEX0036594	chr10:41501298-41501358	61	chr10:41498550,41500905+41500985+41501115+41501298-41501358,41501625	S*	Neural
Ppip5k2	MmuEX0036612	chr1:97721106-97721279	174	chr1:97723670,97721106-97721279,97719906	S	Neural
Ppp6r3	MmuEX0036873	chr19:3459747-3459764	18	chr19:3464545,3459747-3459764,3459480	S	Neural
Prima1	MmuEX0037068	chr12:103199783-103199914	132	chr12:103202649,103199744+103199783-103199914,103197351	S*	Neural
Prkcg	MmuEX0037125	chr7:3314133-3314220	88	chr7:3313832,3314133-3314220,3314512	S	Neural
Prkd1	MmuEX0037152	chr12:50419853-50419876	24	chr12:50425439,50419853-50419876,50395040	C1	Neural
Prkd2	MmuEX0037158	chr7:16861731-16861829	99	chr7:16858540,16861731-16861829,16863941	S	Neural
Prrc2b	MmuEX0037404	chr2:32212887-32213079	193	chr2:32212291,32212887-32213079,32216046	S	Neural
Prune2	MmuEX0037467	chr19:17216326-17216373	48	chr19:17212330,17216326-17216373,17220784	C2	Neural
Prune2	MmuEX0037472	chr19:17212292-17212330	39	chr19:17208329,17212292-17212330,17216326	C1	Neural
Ptpra	MmuEX0037873	chr2:130509830-130509856	27	chr2:130504331+130504335,130509830-130509856,130517731	S	Neural
Ptprd	MmuEX0037891	chr4:76139294-76139302	9	chr4:76140514,76139294-76139302,76136921+76138573	MIC-S	Neural
Ptprd	MmuEX0037893	chr4:76135545-76135556	12	chr4:76136811,76135545-76135556,76133332	S	Neural
Ptprf	MmuEX0037912	chr4:118252076-118252093	18	chr4:118257489,118252076-118252093,118249009	C1	Neural
Ptprk	MmuEX0037935	chr10:28570174-28570191	18	chr10:28569973,28570174-28570191,28573368	S	Neural
Ptprm	MmuEX0037945	chr17:66810369-66810380	12	chr17:66814467,66810369-66810380,66809653	MIC-M	Neural
Ptprm	MmuEX0037946	chr17:66814271-66814297	27	chr17:66814467,66814271-66814297,66809653	S	Neural
Ptprm	MmuEX0037947	chr17:66912353-66912427	75	chr17:66919024,66912353-66912427,66891056	S	Neural
Ptpro	MmuEX0037961	chr6:137420324-137420407	84	chr6:137418277,137420324-137420407,137426765	S	Neural
Ptprs	MmuEX0037980	chr17:56445899-56445910	12	chr17:56447360,56445899-56445910,56438055	MIC-S	Neural
Ptpru	MmuEX0038000	chr4:131785743-131785760	18	chr4:131787308,131785743-131785760,131784437	C3	Neural
Pxk	MmuEX0038098	chr14:8159999-8160031	33	chr14:8155345,8159999-8160031,8163935	S	Neural
Rab3gap1	MmuEX0038343	chr1:127941594-127941614	21	chr1:127939148,127941594-127941614,127942374+127942417	S	Neural
Ralgapb	MmuEX0038647	chr2:158449489-158449497	9	chr2:158448449,158449489-158449497,158450177	C2	Neural
Ranbp17	MmuEX0038710	chr11:33404082-33404199	118	chr11:33441803,33404038+33404082-33404199,33329544	C1*	Neural
Rapgef6	MmuEX0038815	chr11:54647098-54647109	12	chr11:54642951,54647098-54647109,54649182	MIC-S	Neural
Rars	MmuEX0038850	chr11:35832571-35832663	93	chr11:35833172,35832571-35832663,35828813	S	Neural
Rbbp6	MmuEX0038993	chr7:122987616-122987729	114	chr7:122985799,122987616-122987729,122988602	S	Neural
Rbfox1	MmuEX0039018	chr16:7363865-7363904	40	chr16:7353064,7363865-7363904,7375905	ME(1-2[99=96])	Neural
Rbks	MmuEX0039039	chr5:31670869-31670929	61	chr5:31673313,31670869-31670929,31666924	S	Neural
Rbms3	MmuEX0039211	chr9:116627890-116627937	48	chr9:116636369,116627890-116627937,116586095	S	Neural
Reck	MmuEX0039347	chr4:43901197-43901237	41	chr4:43900117,43901137+43901197-43901237,43909580	S*	Neural
Reln	MmuEX0039407	chr5:21891562-21891565	4	chr5:21895989,21891562-21891565+21891567,21885569	MIC-S	Neural
Reps2	MmuEX0039430	chrX:162512679-162512732	54	chrX:162514279,162512679-162512732,162471856	C1	Neural
Reps2	MmuEX0039432	chrX:162503771-162503907	137	chrX:162507607,162503771-162503907,162471856	C3	Neural
Rgs7	MmuEX0039670	chr1:175076017-175076097	81	chr1:175076824,175076017-175076097,175066694	C3	Neural
Rims2	MmuEX0039872	chr15:39517806-39517871	66	chr15:39511374,39517806-39517871,39534838	C1	Neural
Rims2	MmuEX0039873	chr15:39534838-39535017	180	chr15:39511374,39534838-39535017,39535872	C2	Neural
Ripk1	MmuEX0039913	chr13:34014548-34014659	112	chr13:34013387,34014548-34014659,34015126	S	Neural
Ripk2	MmuEX0039920	chr4:16131523-16131646	124	chr4:16132777,16131523-16131646,16129109	S	Neural
Rnf112	MmuEX0039987	chr11:61453428-61453496	69	chr11:61453619,61453428-61453496,61452913+61452947+61452971	S	Neural
Rngtt	MmuEX0040220	chr4:33392715-33392771	57	chr4:33379437,33392715-33392771,33404153	S	Neural
Robo2	MmuEX0040259	chr16:73898912-73899184	273	chr16:73904383,73898912-73899184,73897207	S	Neural
Robo2	MmuEX0040261	chr16:73933046-73933171	126	chr16:73933587,73933046-73933171,73928177+73928209+73928213	S	Neural
Rpgrip1l	MmuEX0040382	chr8:91276025-91276036	12	chr8:91280718,91276025-91276036,91273728+91275736	MIC-S	Neural
Rps6ka3	MmuEX0040472	chrX:159278110-159278203	94	chrX:159276336,159278110-159278203,159279167	C2	Neural
Rufy3	MmuEX0040755	chr5:88584130-88584317	188	chr5:88583954,88584130-88584317,88598436	C3	Neural
Runx2	MmuEX0040788	chr17:44638513-44638705	193	chr17:44639665,44638513-44638705,44497243	S	Neural
Ryr1	MmuEX0040850	chr7:29056234-29056248	15	chr7:29056924,29056234-29056248,29055059	S	Neural
Ryr2	MmuEX0040864	chr13:11634307-11634330	24	chr13:11635525,11634307-11634330,11624260	C3	Neural
Ryr3	MmuEX0040889	chr2:112648312-112648398	87	chr2:112649273,112648312-112648398,112647119	C1	Neural
Sag	MmuEX0040930	chr1:87837310-87837333	24	chr1:87834627,87837310-87837333,87840792	S	Neural
Samd12	MmuEX0040939	chr15:53657517-53657525	9	chr15:53658350,53657517-53657525,53462216	MIC-S	Neural
Sbf1	MmuEX0041056	chr15:89307172-89307195	24	chr15:89307493,89307172-89307195,89306935	S	Neural
Sbno2	MmuEX0041090	chr10:80081209-80081382	174	chr10:80082615,80081209-80081382,80072518	S	Neural
Scn5a	MmuEX0041272	chr9:119543324-119543415	92	chr9:119550606,119543324-119543415,119539754	ME(1-2[99=100])	Neural
Scrib	MmuEX0041307	chr15:76047922-76047996	75	chr15:76048115,76047922-76047996,76047672	S	Neural
Scube1	MmuEX0041330	chr15:83651655-83651744	90	chr15:83654169,83651655-83651744,83638820	S	Neural
Sdk2	MmuEX0041409	chr11:113823371-113823427	57	chr11:113825015,113823371-113823427,113821677	S	Neural
Sema6a	MmuEX0041633	chr18:47276419-47276469	51	chr18:47276586,47276419-47276469,47270773	C2	Neural
Sgip1	MmuEX0042040	chr4:102861856-102861939	84	chr4:102860794,102861856-102861939,102863662+102863665	C2	Neural
Sh2d3c	MmuEX0042130	chr2:32741210-32741655	446	chr2:32737558,32741210-32741655+32741661+32741667,32744751	S*	Neural
Sh3glb2	MmuEX0042200	chr2:30349226-30349237	12	chr2:30350288,30349226-30349237,30346453+30347104+30348617	MIC-S	Neural
Sh3kbp1	MmuEX0042203	chrX:159817242-159817298	57	chrX:159816706,159817242-159817298,159828374	C1	Neural
Sh3kbp1	MmuEX0042204	chrX:159824480-159824549	70	chrX:159816706,159824475+159824480-159824549,159828374	C1*	Neural
Shank1	MmuEX0042241	chr7:44334033-44334059	27	chr7:44333618,44334033-44334059,44342098	S	Neural
Shank2	MmuEX0042251	chr7:144396638-144396646	9	chr7:144396431,144396638-144396646,144398241+144405330	MIC-S	Neural
Shank2	MmuEX0042252	chr7:144408056-144408076	21	chr7:144407205+144407232,144408056-144408076,144409462	S	Neural
Shank3	MmuEX0042256	chr15:89538015-89538038	24	chr15:89533454,89538015-89538038,89543100	S	Neural
Shf	MmuEX0042286	chr2:122355475-122355615	141	chr2:122357083,122355475-122355615,122354197	S	Neural
Sidt1	MmuEX0042345	chr16:44255967-44255981	15	chr16:44257933,44255967-44255981,44255027	S	Neural
Sipa1l2	MmuEX0042432	chr8:125423193-125423246	54	chr8:125433178,125423193-125423246,125422702	C1	Neural
Slc12a5	MmuEX0042583	chr2:164996864-164996878	15	chr2:164996518,164996864-164996878,164997110	S	Neural
Slc16a10	MmuEX0042642	chr10:40067628-40067659	32	chr10:40076564,40067628-40067659,40056630	S	Neural
Slc22a23	MmuEX0042772	chr13:34193253-34193272	20	chr13:34193394,34193249+34193253-34193272,34192279	S*	Neural
Slc38a6	MmuEX0043245	chr12:73339874-73340003	130	chr12:73337568,73339874-73340003,73341408	C1	Neural
Slc44a2	MmuEX0043350	chr9:21353001-21353128	128	chr9:21352522+21352551,21353001-21353128+21353172,21353682	S*	Neural
Slc4a9	MmuEX0043441	chr18:36539310-36539378	69	chr18:36536919,36539310-36539378,36540736+36540790	C3	Neural
Smarcc2	MmuEX0043810	chr10:128481682-128481774	93	chr10:128481004,128481682-128481774,128482083+128482086	S	Neural
Smpx	MmuEX0043998	chrX:157706934-157706973	40	chrX:157703012,157706934-157706973,157714587	S	Neural
Snap23	MmuEX0044052	chr2:120590822-120590914	93	chr2:120586276,120590822-120590914,120594801	S	Neural
Snx21	MmuEX0044258	chr2:164791560-164791568	9	chr2:164786848+164786855,164791558+164791560-164791568,164791713+164792304	MIC-S	Neural
Capn15	MmuEX0044341	chr17:25973091-25973379	289	chr17:25985359+25985471,25973091-25973379,25965527	S	Neural
Sorbs2	MmuEX0044379	chr8:45794978-45796558	1581	chr8:45792968,45794978-45796558,45799710	S	Neural
Spag9	MmuEX0044508	chr11:94079199-94079210	12	chr11:94071630+94071686,94079199-94079210,94081336+94081340+94089599+94090558+94090672	MIC-M	Neural
Speg	MmuEX0044624	chr1:75384034-75384068	35	chr1:75381602,75384034+75384039-75384068,75384656	A_C2	Neural
Spire1	MmuEX0044707	chr18:67512841-67512879	39	chr18:67519291,67512841-67512879+67512882,67506726	S*	Neural
Spock3	MmuEX0044775	chr8:63113434-63113442	9	chr8:62951988,63113434-63113442,63113543	S	Neural
Srcap	MmuEX0044848	chr7:127540251-127540433	183	chr7:127539921+127539925,127540251-127540433,127540656	S	Neural
Srcin1	MmuEX0044856	chr11:97542534-97542557	24	chr11:97548880,97542534-97542557,97537239	C3	Neural
Srgap1	MmuEX0044897	chr10:121828729-121828762	34	chr10:121831885,121828729-121828762,121825694	ME(1-2[99=100])	Neural
Srgap3	MmuEX0044910	chr6:112727213-112727540	328	chr6:112729649,112727213-112727540,112723201	S	Neural
Srgap3	MmuEX0044914	chr6:112750381-112750411	31	chr6:112759749,112750381-112750411,112749422	ME(2-3[100=100])	Neural
Srsf11	MmuEX0044987	chr3:158024698-158024761	64	chr3:158026725,158024698-158024761,158022950	C1	Neural
Stard9	MmuEX0045310	chr2:120687208-120687298	91	chr2:120685035,120687208-120687298,120687719	S	Neural
Stx3	MmuEX0045593	chr19:11782800-11782910	111	chr19:11785390,11782800-11782910,11777170	C2	Neural
Stx3	MmuEX0045595	chr19:11790048-11790093	46	chr19:11791746,11790048-11790093,11789585+11789631	S	Neural
Stxbp5l	MmuEX0045657	chr16:37186651-37186722	72	chr16:37188569,37186651-37186722,37174362	S	Neural
Synj2	MmuEX0045988	chr17:6036357-6036505	149	chr17:6036138,6036357-6036505,6037384	C3	Neural
Syt14	MmuEX0046029	chr1:192940986-192941110	125	chr1:192980346,192940986-192941110,192933385	C1	Neural
Syt14	MmuEX0046030	chr1:192898851-192898907	57	chr1:192901752,192898851-192898907,192897407+192897451+192897620	S	Neural
Tbc1d2	MmuEX0046439	chr4:46618435-46618459	25	chr4:46620447,46618435-46618459,46616364	S	Neural
Tbc1d4	MmuEX0046481	chr14:101460699-101460735	37	chr14:101462875,101460699-101460735,101458889+101458893	S	Neural
Tbc1d4	MmuEX0046483	chr14:101471428-101471451	24	chr14:101476980,101471428-101471451,101465764	C1	Neural
Tcf20	MmuEX0046661	chr15:82814481-82814570	90	chr15:82815607+82815611,82814481-82814570+82814603,82809782+82809787	S*	Neural
Tcf7l2	MmuEX0046693	chr19:55927730-55927754	25	chr19:55926756,55927730-55927754,55931434	C3	Neural
Tmem2	MmuEX0047876	chr19:21842686-21842789	104	chr19:21842223,21842686-21842789,21844620	S	Neural
Tmem26	MmuEX0047942	chr10:68741750-68741804	55	chr10:68740997,68741750-68741804+68741831,68748376	S*	Neural
Tmem40	MmuEX0047971	chr6:115741541-115741672	132	chr6:115742310,115741541-115741672,115736436	C2	Neural
Tnfrsf22	MmuEX0048269	chr7:143639245-143639289	45	chr7:143639902,143639245-143639289,143638436	S	Neural
Tnik	MmuEX0048289	chr3:28629412-28629420	9	chr3:28623108+28625222,28629412-28629420,28630431	MIC-S	Neural
Tnrc6b	MmuEX0048389	chr15:80890106-80890276	171	chr15:80889155,80890106-80890276,80894329	S	Neural
Tpd52l1	MmuEX0048575	chr10:31343012-31343026	15	chr10:31346611,31343012-31343026,31341178	C3	Neural
Tpd52l1	MmuEX0048577	chr10:31338185-31338245	61	chr10:31341140,31338185-31338245,31332969	C3	Neural
Uggt2	MmuEX0050472	chr14:119007818-119007939	122	chr14:119008063,119007724+119007818-119007939,119007327	S*	Neural
Uggt2	MmuEX0050478	chr14:119008721-119008811	91	chr14:119008999,119008721-119008811,119008147	S	Neural
Uggt2	MmuEX0050482	chr14:119000729-119000950	222	chr14:119001771,119000729-119000950+119001062+119001264,118998213	S*	Neural
Ulk4	MmuEX0050574	chr9:121246883-121246911	29	chr9:121248925,121246883-121246911,121244444	S	Neural
Unc13b	MmuEX0050600	chr4:43260993-43261049	57	chr4:43259609,43260993-43261049,43261682	S	Neural
Unc13b	MmuEX0050602	chr4:43227925-43227947	23	chr4:43182859,43227925-43227947,43230118	S	Neural
Upp2	MmuEX0050713	chr2:58789098-58789111	14	chr2:58780148,58789098-58789111,58790029+58791778	MIC-S	Neural
Usp54	MmuEX0051092	chr14:20581457-20581627	171	chr14:20583322,20581457-20581627,20577586	C1	Neural
Vamp1	MmuEX0051232	chr6:125238661-125239526	866	chr6:125219637,125238661-125239526,125240335	S	Neural
Vcan	MmuEX0051302	chr13:89702918-89705797	2880	chr13:89712205,89702918-89705797,89693501	C2	Neural
Vps13d	MmuEX0051487	chr4:145103614-145103688	75	chr4:145105799,145103614-145103688,145100067+145100070	S	Neural
Vps8	MmuEX0051588	chr16:21451356-21451361	6	chr16:21448403+21448407,21451356-21451361+21451366,21456223+21456227+21456229	MIC-S	Neural
Wdhd1	MmuEX0051794	chr14:47271779-47271832	54	chr14:47272136,47271779-47271832,47270227	S	Neural
Cfap44	MmuEX0051940	chr16:44461458-44461541	84	chr16:44460342,44461458-44461541,44468372	S	Neural
Cfap44	MmuEX0051943	chr16:44414962-44415077	116	chr16:44413812,44414598+44414666+44414962-44415077,44415898	S*	Neural
Wdr7	MmuEX0052019	chr18:63791796-63791891	96	chr18:63779957,63791796-63791891,63794225	S	Neural
Nsd2	MmuEX0052156	chr5:33871407-33871501	95	chr5:33868878,33871367+33871370+33871407-33871501+33871634,33879058	S*	Neural
Wnk1	MmuEX0052212	chr6:119962397-119963632	1236	chr6:119968476,119962397-119963632,119960724	S	Neural
Yap1	MmuEX0052490	chr9:7939042-7939046	5	chr9:7950492+7952953,7939042-7939046,7938538	MIC-M	Neural
Yeats2	MmuEX0052512	chr16:20176979-20177178	200	chr16:20174539,20176979-20177178,20179501	S	Neural
Zfp354a	MmuEX0053251	chr11:51060072-51060154	83	chr11:51059402,51060072-51060154,51060860	ME(2-3[100=100])	Neural
Zfp865	MmuEX0053663	chr7:5028991-5031279	2289	chr7:5028650,5028991-5032207+5031279,5032763	A_C1	Neural
Mpp7	MmuEX6000123	chr18:7430261-7430272	12	chr18:7430395+7439569,7430261-7430272,7403356+7429324	MIC-S	Neural
Dcc	MmuEX6002310	chr18:71809060-71809196	137	chr18:71810731,71809060-71809196,71682316	C3	Neural
Dcc	MmuEX6002311	chr18:71682162-71682316	155	chr18:71996534,71682162-71682316,71679581	A_C2	Neural
Luzp2	MmuEX6011085	chr7:55264280-55264357	78	chr7:55229748,55264280-55264357,55265262	A_C3	Neural
Luzp2	MmuEX6011086	chr7:55211722-55211886	165	chr7:55206761,55211722-55211886,55213275	C2	Neural
Luzp2	MmuEX6011087	chr7:55206687-55206761	75	chr7:55172258,55206687-55206761,55211722	S	Neural
Luzp2	MmuEX6011088	chr7:55172196-55172258	63	chr7:55167262,55172196-55172258,55206687	S	Neural
Apba2	MmuEX6011328	chr7:64714431-64714511	81	chr7:64696017,64714431-64714511,64715511	S	Neural
Shank2	MmuEX6015605	chr7:144395463-144395598	136	chr7:144286766,144395463-144395598,144405330	C2	Neural
Dner	MmuEX6025858	chr1:84405939-84406052	114	chr1:84418649,84405939-84406052,84395746	S	Neural
2001-03-01	MmuEX6035904	chr8:66276662-66276712	51	chr8:65967255,66276662-66276712,66386440	A_C2	Neural
Il1rapl2	MmuEX6046025	chrX:138816312-138816457	146	chrX:138604740,138816312-138816457,138826541	A_C2	Neural
Mast4	MmuEX6060041	chr13:102953126-102953206	81	chr13:102958038,102953126-102953206,102853919	A_C3	Neural
Tfg	MmuEX6062880	chr16:56691876-56691916	41	chr16:56694400,56691876-56691916,56691149+56691153	S	Neural
Mapk9	MmuEX6085106	chr11:49873836-49873907	72	chr11:49872899,49873836-49873907+49874109,49878231+49878252+49878282	ME(1-2[99=100])	Neural
Coro6	MmuEX6087710	chr11:77467224-77467343	120	chr11:77466599,77467224-77467343,77468266	A_C3	Neural
1300017J02Rik	MmuEX0000247	chr9:103257072-103257083	12	chr9:103259370,103257072-103257083,103256629	MIC-S	ASE
Ctc1	MmuEX0000282	chr11:69029042-69029111	70	chr11:69028064,69029042-69029111,69029686	S	ASE
Lmntd2	MmuEX0000305	chr7:141210691-141210790	100	chr7:141210973,141210691-141210790+141210887,141210459+141210530+141210549+141210637	S*	ASE
Pradc1	MmuEX0000553	chr6:85447521-85447688	168	chr6:85447936,85447521-85447688+85447807,85447269+85447297	S*	ASE
1810011H11Rik	MmuEX0000644	chr14:32808349-32808379	31	chr14:32806911,32808349-32808379,32816847	C1	ASE
Kdf1	MmuEX0000653	chr4:133527942-133529009	1068	chr4:133519052+133519111,133527740+133527942-133529009,133529831	S*	ASE
Aamdc	MmuEX0000660	chr7:97558131-97558226	96	chr7:97565151,97558131-97558226,97550741	C1	ASE
2010111I01Rik	MmuEX0000737	chr13:63190479-63190581	103	chr13:63171047,63190479-63190581,63191066	C1	ASE
2010300C02Rik	MmuEX0000750	chr1:37631321-37631482	162	chr1:37631816,37631321-37631482,37628426	C1	ASE
2010300C02Rik	MmuEX0000751	chr1:37628217-37628426	210	chr1:37631321,37628123+37628217-37628426,37626068	S*	ASE
Sapcd2	MmuEX0000755	chr2:25375968-25376075	108	chr2:25375831,25375968-25376075,25376164	S	ASE
Slx4ip	MmuEX0000763	chr2:136947042-136947249	208	chr2:136905600,136947042-136947249,137000184	S	ASE
Slx4ip	MmuEX0000764	chr2:137046717-137046805	89	chr2:137044077+137044082,137046717-137046805+137047274,137066130	S*	ASE
Emsy	MmuEX0000777	chr7:98593331-98593433	103	chr7:98594752+98595216,98593331-98593433+98593666+98593810,98590884	S*	ASE
Emsy	MmuEX0000785	chr7:98639731-98639883	153	chr7:98641493,98639731-98639883,98637520	S	ASE
Spidr	MmuEX0000860	chr16:16048004-16048090	87	chr16:16053266,16048004-16048090+16048104,16037709	S*	ASE
Ndufaf6	MmuEX0000897	chr4:11053432-11053488	57	chr4:11059012,11053432-11053488,11051225	S	ASE
2310035C23Rik	MmuEX0000907	chr1:105696734-105696757	24	chr1:105696596,105696734-105696757,105703931	S	ASE
Mlip	MmuEX0000946	chr9:77112974-77113027	54	chr9:77138350,77112974-77113027+77113048,77102393	C3*	ASE
Ist1	MmuEX0000978	chr8:109675643-109675802	160	chr8:109676758,109675643-109675802,109675424	C1	ASE
Trappc13	MmuEX0000992	chr13:104152165-104152182	18	chr13:104154296,104152165-104152182,104150183	S	ASE
Chtop	MmuEX0001048	chr3:90505395-90505478	84	chr3:90506108,90505395-90505478,90503279+90503282	S	ASE
Fam213b	MmuEX0001236	chr4:154897349-154897424	76	chr4:154897506,154897349-154897424,154897158	S	ASE
4921507P07Rik	MmuEX0001395	chr6:50577421-50577512	92	chr6:50577791,50577421-50577512,50574516	S	ASE
4930427A07Rik	MmuEX0001506	chr12:113157161-113157363	203	chr12:113156753,113156864+113157161-113157363,113157471+113157530+113157578+113157589	S*	ASE
Tex26	MmuEX0001729	chr5:149447760-149447767	8	chr5:149445854,149447760-149447767,149453294	C1	ASE
4932438A13Rik	MmuEX0001801	chr3:37012600-37012685	86	chr3:37011794,37012485+37012600-37012685,37012880	S*	ASE
Fam227a	MmuEX0001902	chr15:79628757-79628830	74	chr15:79630026,79628757-79628830,79626331	C1	ASE
C2cd5	MmuEX0002011	chr6:143029160-143029246	87	chr6:143029573,143029160-143029246,143018073	C2	ASE
Cep295	MmuEX0002074	chr9:15323569-15323710	142	chr9:15324149,15323557+15323569-15323710+15323713,15323083	S*	ASE
Caap1	MmuEX0002085	chr4:94549119-94549194	76	chr4:94551265,94549115+94549119-94549194,94521130+94521135	C2*	ASE
Tmem241	MmuEX0002109	chr18:12066616-12066707	92	chr18:12067060,12066616-12066707,12064239	S	ASE
Medag	MmuEX0002135	chr5:149426934-149427046	113	chr5:149422243,149426934-149427046,149427221+149427261	S	ASE
6430531B16Rik	MmuEX0002171	chr7:139975862-139975958	97	chr7:139976475+139976479,139975862-139975958,139972607	C1	ASE
9530077C05Rik	MmuEX0002395	chr9:22424512-22424807	296	chr9:22411749,22424512-22424807,22435095	C3	ASE
A230050P20Rik	MmuEX0002458	chr9:20869762-20869771	10	chr9:20869653,20869762-20869771,20871197	MIC-S	ASE
Mettl21c	MmuEX0002522	chr1:44010532-44010649	118	chr1:44013622+44013681,44010532-44010649,44010033	S	ASE
Fam228b	MmuEX0002569	chr12:4763000-4763191	192	chr12:4768390,4763000-4763191,4740043	C3	ASE
Crebrf	MmuEX0002582	chr17:26742047-26742581	535	chr17:26715774+26715828,26742042+26742047-26742581,26757805	C3*	ASE
AB124611	MmuEX0002609	chr9:21539087-21539114	28	chr9:21535997,21539087-21539114,21539842	C1	ASE
Myl6	MmuEX0002700	chr10:128492939-128493045	107	chr10:128493539,128492939-128493045,128492352+128492402+128492535	C3	ASE
AI314180	MmuEX0002714	chr4:58905004-58905107	104	chr4:58911869,58905004-58905107,58885498	C3	ASE
Aaas	MmuEX0002851	chr15:102338641-102338712	72	chr15:102338817,102338641-102338712+102338725,102338505	S*	ASE
Aamp	MmuEX0002878	chr1:74283886-74284041	156	chr1:74284503,74283886-74284041,74283213	S	ASE
Aamp	MmuEX0002880	chr1:74281527-74281642	116	chr1:74281736+74281811,74281527-74281642,74281432+74281438	S	ASE
Abca2	MmuEX0002972	chr2:25432384-25432386	3	chr2:25432089,25432384-25432386+25432390,25433098	MIC-S	ASE
Abca7	MmuEX0003019	chr10:80008737-80008840	104	chr10:80008566+80008571,80008663+80008737-80008840,80008928	S*	ASE
Abcb4	MmuEX0003063	chr5:8950730-8950857	128	chr5:8950105,8950660+8950730-8950857,8955389+8955484	S*	ASE
Abcc2	MmuEX0003102	chr19:43786420-43786561	142	chr19:43784356,43786420-43786561+43786697,43796452	S*	ASE
Abcc8	MmuEX0003152	chr7:46108084-46108194	111	chr7:46108315,46108084-46108194+46108214,46107316+46107422	S*	ASE
Abcd4	MmuEX0003174	chr12:84615326-84615444	119	chr12:84617283,84615326-84615444,84614044	C3	ASE
Abcd4	MmuEX0003178	chr12:84615077-84615204	128	chr12:84617283,84615077-84615204,84614044	C2	ASE
Abi1	MmuEX0003244	chr2:22950184-22950270	87	chr2:22953435,22950184-22950270,22946761	C1	ASE
Abi3bp	MmuEX0003274	chr16:56595240-56595314	75	chr16:56594536,56595240-56595314,56642489	C2	ASE
Abi3bp	MmuEX0003276	chr16:56652137-56652217	81	chr16:56651354,56652137-56652217,56657266	C3	ASE
Abi3bp	MmuEX0003282	chr16:56604625-56604699	75	chr16:56604109,56604625-56604699,56642489	C3	ASE
Abl1	MmuEX0003288	chr2:31695749-31695892	144	chr2:31689942,31695749-31695892,31778334+31778337	C1	ASE
Abtb1	MmuEX0003337	chr6:88840710-88840765	56	chr6:88840838,88840710-88840765,88839771	C1	ASE
Acad10	MmuEX0003364	chr5:121647835-121647993	159	chr5:121649354,121647835-121647993+121648095,121646861	S*	ASE
Acad10	MmuEX0003367	chr5:121642612-121642680	69	chr5:121645369,121642612-121642680,121639305	C1	ASE
Acad10	MmuEX0003368	chr5:121639124-121639305	182	chr5:121642612,121639124-121639305,121637374+121637394	S	ASE
Acap2	MmuEX0003403	chr16:31122621-31122641	21	chr16:31127321,31122621-31122641,31119447	S	ASE
Acly	MmuEX0003481	chr11:100514276-100514337	62	chr11:100514962,100514276-100514337,100512993	A_S	ASE
Acot12	MmuEX0003507	chr13:91771724-91771874	151	chr13:91770963,91771724-91771874,91772425	S	ASE
Acss2	MmuEX0003608	chr2:155556333-155556503	171	chr2:155555991,155556333-155556503,155556778	S	ASE
Actr3b	MmuEX0003652	chr5:25798446-25798501	56	chr5:25760128,25798446-25798501,25809785	S	ASE
Acyp2	MmuEX0003686	chr11:30633686-30633702	17	chr11:30649301,30633686-30633702,30632317	S	ASE
Adal	MmuEX0003694	chr2:121142524-121142654	131	chr2:121142303,121142524-121142654,121143149	S	ASE
Adam22	MmuEX0003747	chr5:8091365-8091422	58	chr5:8092340,8091365-8091422,8082269	C1	ASE
Adam22	MmuEX0003753	chr5:8087982-8088068	87	chr5:8092340,8087982-8088068,8082269	C1	ASE
Adam33	MmuEX0003781	chr2:131053223-131053300	78	chr2:131053390,131053223-131053300+131053318,131053139+131053150	S*	ASE
Adamts6	MmuEX0003868	chr13:104314238-104314383	146	chr13:104313719,104314238-104314383,104347348	S	ASE
Adamts9	MmuEX0003887	chr6:92823347-92823514	168	chr6:92849292,92823347-92823514,92816643	S	ASE
Adamtsl5	MmuEX0003907	chr10:80342492-80342699	208	chr10:80342909,80342492-80342699,80342393+80342490	S	ASE
Adarb1	MmuEX0003926	chr10:77302559-77302651	93	chr10:77303173,77302559-77302651,77295876	S	ASE
Azin2	MmuEX0003947	chr4:128961363-128961539	177	chr4:128962084,128961363-128961539+128961559,128950772	C2*	ASE
Aff4	MmuEX0004154	chr11:53380586-53380672	87	chr11:53375633,53380586-53380672,53389755	S	ASE
Agap1	MmuEX0004184	chr1:89725961-89726065	105	chr1:89671271,89725961-89726065,89743728	S	ASE
Agap3	MmuEX0004198	chr5:24496733-24496903	171	chr5:24493126,24496733-24496903,24499658+24499664	C2	ASE
Agbl2	MmuEX0004204	chr2:90811257-90811364	108	chr2:90810763,90811257-90811364,90813160+90813275	S	ASE
Agfg1	MmuEX0004230	chr1:82891460-82891507	48	chr1:82886467,82891460-82891507,82893424	C1	ASE
Agrn	MmuEX0004294	chr4:156177822-156177879	58	chr4:156178087+156178429,156177822-156177879,156177441	S	ASE
Agtpbp1	MmuEX0004335	chr13:59482517-59482604	88	chr13:59495333,59482517-59482604,59477138	S	ASE
Ahi1	MmuEX0004381	chr10:21007752-21007778	27	chr10:21000705,21007752-21007778,21017913	S	ASE
Aifm3	MmuEX0004423	chr16:17505684-17505759	76	chr16:17505016,17505684-17505759,17507127	C2	ASE
Aifm3	MmuEX0004424	chr16:17506230-17506334	105	chr16:17505759,17506230-17506334,17506899	C2	ASE
Akap11	MmuEX0004484	chr14:78502939-78503022	84	chr14:78507725,78502939-78503022+78503025,78502236	S*	ASE
Akap8l	MmuEX0004512	chr17:32338271-32338514	244	chr17:32338791,32338271-32338514,32336738	S	ASE
Akap9	MmuEX0004517	chr5:3997257-3997471	215	chr5:3992138,3997257-3997471,4001405	C1	ASE
Ampd1	MmuEX0004812	chr3:103075407-103075418	12	chr3:103074117,103075407-103075418,103079029	S	ASE
Ank3	MmuEX0004907	chr10:70006803-70006853	51	chr10:70004991,70006800+70006803-70006853,70015568+70015571	S*	ASE
Ankrd10	MmuEX0004991	chr8:11623697-11623858	162	chr8:11628439,11623697-11623858+11623910,11619297	C1*	ASE
Ankrd24	MmuEX0005056	chr10:81635688-81635715	28	chr10:81635516,81635688-81635715+81635752,81636369	C3*	ASE
Ankrd35	MmuEX0005117	chr3:96682027-96682211	185	chr3:96681068,96682027-96682211,96682994	S	ASE
Ankrd42	MmuEX0005135	chr7:92619548-92619683	136	chr7:92623968,92619548-92619683+92619725,92614552	S*	ASE
Ankrd6	MmuEX0005168	chr4:32824396-32824494	99	chr4:32827089,32824396-32824494,32823504	S	ASE
Ano1	MmuEX0005238	chr7:144619475-144619486	12	chr7:144621668,144619475-144619486,144618920	MIC-S	ASE
Zfand4	MmuEX0005318	chr6:116274816-116275025	210	chr6:116273872,116274816-116275025,116284740	C1	ASE
Anxa6	MmuEX0005343	chr11:54987051-54987068	18	chr11:54991391,54987051-54987068,54986215	S	ASE
Aoah	MmuEX0005361	chr13:21002897-21002956	60	chr13:21002713,21002897-21002956,21005031	S	ASE
Aox1	MmuEX0005371	chr1:58052269-58052276	8	chr1:58049489,58052269-58052276,58053664	S	ASE
Ap1g1	MmuEX0005395	chr8:109830613-109830621	9	chr8:109829675,109830613-109830621,109832717	S	ASE
Apbb1	MmuEX0005522	chr7:105568619-105568658	40	chr7:105573682,105568619-105568658,105567753	S	ASE
Sra1	MmuEX0005537	chr18:36676617-36676622	6	chr18:36676865,36676617-36676622,36676477	S	ASE
Apoa1bp	MmuEX0005574	chr3:88056986-88057133	148	chr3:88057724,88056986-88057133,88056776	S	ASE
Arhgap12	MmuEX0005781	chr18:6056979-6056993	15	chr18:6057517,6056979-6056993,6052923	C2	ASE
Arhgap17	MmuEX0005803	chr7:123285444-123285467	24	chr7:123286498,123285444-123285467,123283825	C3	ASE
Arhgef10l	MmuEX0005947	chr4:140568756-140568770	15	chr4:140570257,140568756-140568770,140568520	S	ASE
Arhgef10l	MmuEX0005950	chr4:140586784-140586900	117	chr4:140591818,140586784-140586900,140583932	S	ASE
Arhgef40	MmuEX0006037	chr14:52004879-52004899	21	chr14:52004742,52004879-52004899,52004989	S	ASE
Arhgef40	MmuEX0006038	chr14:51985305-51985426	122	chr14:51984991,51985305-51985426,51987403+51987406	S	ASE
Arhgef40	MmuEX0006041	chr14:52003973-52004116	144	chr14:52003758,52003973-52004116,52004600+52004612	S	ASE
Arhgef6	MmuEX0006047	chrX:57241806-57241826	21	chrX:57243390,57241806-57241826,57240687	C1	ASE
Arl6	MmuEX0006149	chr16:59618666-59618678	13	chr16:59618795,59618666-59618678,59613844	S	ASE
Armc8	MmuEX0006187	chr9:99551543-99551619	77	chr9:99568602,99551543-99551619,99537759	S	ASE
Arntl	MmuEX0006230	chr7:113281402-113281422	21	chr7:113280802,113281402-113281422,113283257	S	ASE
Arntl2	MmuEX0006234	chr6:146825167-146825228	62	chr6:146823244,146824985+146825167-146825228+146825276,146828099	C2*	ASE
Arpp21	MmuEX0006245	chr9:112157690-112157798	109	chr9:112176095,112157690-112157798,112143538	C2	ASE
Arrdc1	MmuEX0006265	chr2:24927729-24927839	111	chr2:24935028+24935298,24927729-24927839,24927172+24927176	S	ASE
Asgr1	MmuEX0006408	chr11:70056858-70056944	87	chr11:70056485,70056858-70056944,70057032	S	ASE
Ash2l	MmuEX0006430	chr8:25830375-25830392	18	chr8:25831273,25830375-25830392,25828859	S	ASE
Aspg	MmuEX0006453	chr12:112114032-112114167	136	chr12:112113064+112113092+112113284,112114032-112114167,112114268+112114296+112114380	C1	ASE
Astn2	MmuEX0006495	chr4:66119057-66119212	156	chr4:66185124,66119057-66119212,66059237	S	ASE
Asxl2	MmuEX0006507	chr12:3442795-3442797	3	chr12:3442556,3442795-3442797,3451662	MIC-S	ASE
Asxl2	MmuEX0006508	chr12:3476101-3476169	69	chr12:3474613,3476026+3476101-3476169,3484445	C1*	ASE
Ate1	MmuEX0006567	chr7:130503722-130503850	129	chr7:130504694,130503722-130503850,130481715	C2	ASE
Atl1	MmuEX0006695	chr12:69960548-69960562	15	chr12:69959472,69960548-69960562,69963228	S	ASE
Atp2b2	MmuEX0006827	chr6:113802486-113802545	60	chr6:113805461,113802486-113802545,113796397	C1	ASE
Atp2b4	MmuEX0006835	chr1:133736616-133736651	36	chr1:133737990,133736616-133736651,133735209	S	ASE
Atp6ap1l	MmuEX0006879	chr13:90890970-90891020	51	chr13:90898641,90890970-90891020,90886794	S	ASE
Atp7b	MmuEX0006928	chr8:22015878-22015954	77	chr8:22018049,22015874+22015878-22015954,22014687	S*	ASE
Atp8b5	MmuEX0006979	chr4:43370961-43371073	113	chr4:43370821,43370961-43371073+43371099,43372597	S*	ASE
Atp9b	MmuEX0006987	chr18:80836355-80836431	77	chr18:80844527,80836355-80836431,80808772	S	ASE
Atxn2	MmuEX0007075	chr5:121781333-121781542	210	chr5:121779596,121781333-121781542,121783857	S	ASE
Axl	MmuEX0007163	chr7:25773099-25773125	27	chr7:25773343,25773099-25773125,25770765	C1	ASE
Ccm2l	MmuEX0007372	chr2:153072688-153072792	105	chr2:153072212,153072688-153072792,153074772+153074809+153074817	C1	ASE
BC030867	MmuEX0007450	chr11:102263921-102263993	73	chr11:102262300,102263921-102263993+102264186,102264635	S*	ASE
Bace1	MmuEX0007589	chr9:45858400-45858501	102	chr9:45857248,45858400-45858501,45858910	S	ASE
Adgrb2	MmuEX0007635	chr4:130017062-130017233	172	chr4:130014636,130017062-130017233,130017529	C1	ASE
Baiap2l2	MmuEX0007656	chr15:79259652-79259774	123	chr15:79261057+79261074,79259652-79259774,79259374+79259395	S	ASE
Baz2b	MmuEX0007715	chr2:59933412-59933438	27	chr2:59933671,59933406+59933412-59933438,59932170	S*	ASE
Bbs9	MmuEX0007769	chr9:22812321-22812486	166	chr9:22793933,22812321-22812486+22812543,22887581	S*	ASE
Bbx	MmuEX0007779	chr16:50209085-50209144	60	chr16:50220445,50209085-50209144,50202497+50202575	C1	ASE
Bcl9l	MmuEX0007869	chr9:44499448-44499549	102	chr9:44483479+44483486,44499448-44499549,44500745	C2	ASE
Bean1	MmuEX0007908	chr8:104181643-104181748	106	chr8:104171004,104181643-104181748,104210918+104210921	C2	ASE
Bicd1	MmuEX0007967	chr6:149538131-149538139	9	chr6:149519113+149520546,149538131-149538139,149550350+149556644	MIC-S	ASE
Bin1	MmuEX0007973	chr18:32423242-32423286	45	chr18:32421960,32423242-32423286,32424820	S	ASE
Birc5	MmuEX0007996	chr11:117849754-117849863	110	chr11:117849461,117849754-117849863,117852663	S	ASE
Blzf1	MmuEX0008045	chr1:164303904-164303924	21	chr1:164306439,164303848+164303904-164303924,164302720	S*	ASE
Bnc2	MmuEX0008094	chr4:84546205-84546405	201	chr4:84674975,84546205-84546405,84414348	C1	ASE
Brd2	MmuEX0008197	chr17:34115362-34115513	152	chr17:34115668,34115362-34115513+34115576,34115264	S*	ASE
Brd8	MmuEX0008224	chr18:34600607-34600780	174	chr18:34602203,34600607-34600780+34600848,34600241	C1*	ASE
Brd8	MmuEX0008229	chr18:34606420-34606466	47	chr18:34606675,34606420-34606466,34605678+34605688	S	ASE
Bre	MmuEX0008245	chr5:31702031-31702103	73	chr5:31697997+31698077,31702031-31702103,31730967	C3	ASE
Mpc1	MmuEX0008283	chr17:8293415-8293418	4	chr17:8283961+8288738,8293415-8293418,8294670+8296535	MIC-S	ASE
Brpf3	MmuEX0008292	chr17:28808493-28808516	24	chr17:28807399,28808493-28808516,28810412+28810513+28810547	S	ASE
Brpf3	MmuEX0008294	chr17:28828344-28828441	98	chr17:28824066,28828344-28828441,28831314	C2	ASE
Brsk2	MmuEX0008301	chr7:141998378-141998558	181	chr7:141997012,141998378-141998558,141998633	S	ASE
Tspoap1	MmuEX0008444	chr11:87768801-87768821	21	chr11:87768480,87768801-87768821,87769678	S	ASE
Emc1	MmuEX0008514	chr4:139364331-139364339	9	chr4:139363779,139364331-139364339,139364923+139365186+139365195	MIC-S	ASE
Cables1	MmuEX0008698	chr18:11905930-11906002	73	chr18:11888829,11905925+11905930-11906002,11923360	S*	ASE
Cacna1a	MmuEX0008722	chr8:84597480-84597485	6	chr8:84594220,84597480-84597485,84601389	MIC-S	ASE
Cacna1c	MmuEX0008748	chr6:118630399-118630431	33	chr6:118638427,118630399-118630431,118627570	C2	ASE
Cacna1g	MmuEX0008791	chr11:94413090-94413224	135	chr11:94415743,94413090-94413224,94411616	C1	ASE
Cacna2d2	MmuEX0008816	chr9:107519179-107519199	21	chr9:107518269,107519179-107519199,107522123	S	ASE
Cacna2d3	MmuEX0008826	chr14:28953881-28953933	53	chr14:28956792,28953881-28953933,28952297	S	ASE
Cacna2d4	MmuEX0008831	chr6:119345430-119345450	21	chr6:119345096,119345430-119345450,119347134	S	ASE
Cacnb1	MmuEX0008834	chr11:98011343-98011497	155	chr11:98011866,98011343-98011497+98011665,98010372+98010376	ME(1-2[98=85])	ASE
Cacnb1	MmuEX0008835	chr11:98010627-98010646	20	chr11:98011866,98010627-98010646,98010376	C2	ASE
Cacnb3	MmuEX0008842	chr15:98640959-98640978	20	chr15:98640750,98640959-98640978,98641177	S	ASE
Cadps2	MmuEX0008896	chr6:23320933-23320947	15	chr6:23321706,23320933-23320947,23314207	S	ASE
Cage1	MmuEX0008907	chr13:38032475-38032624	150	chr13:38036788+38036819,38032348+38032365+38032475-38032624,38028190	S*	ASE
Cant1	MmuEX0009041	chr11:118410080-118410190	111	chr11:118410853,118410080-118410190,118408884	S	ASE
Capn3	MmuEX0009071	chr2:120498968-120498985	18	chr2:120497014,120498968-120498985,120501211	C2	ASE
Caprin2	MmuEX0009100	chr6:148868989-148869634	646	chr6:148870613,148868989-148869634+148869645,148865952	S*	ASE
Caps2	MmuEX0009110	chr10:112211097-112211193	97	chr10:112208403,112211097-112211193,112215429	S	ASE
Capsl	MmuEX0009111	chr15:9462591-9462800	210	chr15:9461834+9462051,9462591-9462800,9465755	S	ASE
Car9	MmuEX0009141	chr4:43512412-43512438	27	chr4:43512277,43512412-43512438,43512852	S	ASE
Carns1	MmuEX0009184	chr19:4175005-4175031	27	chr19:4175394,4175005-4175031,4173220	S	ASE
Cars2	MmuEX0009197	chr8:11522008-11522208	201	chr8:11526002,11522008-11522208+11522218,11518990	S*	ASE
Cask	MmuEX0009247	chrX:13550947-13550982	36	chrX:13554878,13550947-13550982,13549361	C2	ASE
Catsper2	MmuEX0009318	chr2:121399446-121399469	24	chr2:121399737,121399446-121399469,121397888	C1	ASE
Catsperg1	MmuEX0009336	chr7:29185437-29185593	157	chr7:29189796+29189810,29185437-29185593,29185251	S	ASE
Cblb	MmuEX0009368	chr16:52186352-52186480	129	chr16:52186232,52186349+52186352-52186480,52189013	S*	ASE
Cc2d2a	MmuEX0009425	chr5:43716937-43716951	15	chr5:43715845,43716937-43716951,43718553	S	ASE
Cc2d2a	MmuEX0009427	chr5:43728271-43728291	21	chr5:43726372,43728271-43728291,43729857	S	ASE
Cfap65	MmuEX0009471	chr1:74931844-74932028	185	chr1:74933070,74931796+74931844-74932028,74929317+74929357	S*	ASE
Mcub	MmuEX0009479	chr3:129934659-129934700	42	chr3:129969950,129934625+129934659-129934700,129933753	S*	ASE
Ccdc138	MmuEX0009573	chr10:58544917-58545109	193	chr10:58540914,58544917-58545109,58561901+58561948	S	ASE
Ccdc155	MmuEX0009646	chr7:45193960-45194121	162	chr7:45194350,45193891+45193960-45194121,45184253	C3*	ASE
Ccdc155	MmuEX0009648	chr7:45193176-45193226	51	chr7:45193459,45193176-45193226,45190027	C1	ASE
Ccdc159	MmuEX0009669	chr9:21929093-21929226	134	chr9:21927725+21927728+21927738+21927742,21929093-21929226,21929289+21929308	S	ASE
Ccdc163	MmuEX0009676	chr4:116712723-116712826	104	chr4:116712439,116712723-116712826,116714088	C1	ASE
Ccdc30	MmuEX0009729	chr4:119379147-119379272	126	chr4:119393542+119393557,119379147-119379272,119359737+119359976	C3	ASE
Ccdc39	MmuEX0009766	chr3:33821377-33821514	138	chr3:33825391,33821377-33821514,33820016	S	ASE
Ccdc57	MmuEX0009820	chr11:120871048-120871262	215	chr11:120873586,120871048-120871262,120866676	S	ASE
Ccdc62	MmuEX0009848	chr5:123936389-123936555	167	chr5:123934264,123936389-123936555,123938150	S	ASE
Ccdc66	MmuEX0009873	chr14:27505638-27505663	26	chr14:27506651,27505638-27505663,27500682	C1	ASE
Ccdc74a	MmuEX0009906	chr16:17649730-17649913	184	chr16:17648960,17649730-17649913,17649995	C1	ASE
Ccnl1	MmuEX0010075	chr3:65950213-65950226	14	chr3:65950480+65951434+65956853,65950213-65950226,65948600+65948790	MIC-S	ASE
Cct6b	MmuEX0010115	chr11:82741276-82741435	160	chr11:82742010+82742063,82740855+82741276-82741435,82739705	S*	ASE
Cd200r1	MmuEX0010152	chr16:44792489-44792630	142	chr16:44790224,44792489-44792630,44792727	S	ASE
Cd274	MmuEX0010180	chr19:29372454-29372519	66	chr19:29367506,29372454-29372519,29373558	S	ASE
Cd44	MmuEX0010212	chr2:102848657-102848782	126	chr2:102853015,102848657-102848782,102846519	C3	ASE
Cd47	MmuEX0010232	chr16:49869018-49869080	63	chr16:49868112,49869018-49869080,49884165	S	ASE
Cd6	MmuEX0010251	chr19:10792828-10792944	117	chr19:10794142,10792828-10792944,10791453	S	ASE
Cdc34	MmuEX0010377	chr10:79685233-79685293	61	chr10:79685102,79685180+79685233-79685293+79685367,79687849+79687853+79687856+79687871	S*	ASE
Cdh16	MmuEX0010468	chr8:104623048-104623137	90	chr8:104623381,104623048-104623137,104622328+104622354	S	ASE
Cdhr4	MmuEX0010519	chr9:107996597-107996800	204	chr9:107996331+107995080,107996616+107996597-107996800,107996881	A_S	ASE
Cdk19	MmuEX0010572	chr10:40454015-40454072	58	chr10:40436212,40454015-40454072,40466638	S	ASE
Cdk5rap2	MmuEX0010598	chr4:70246948-70246974	27	chr4:70250353,70246948-70246974,70245497	S	ASE
Cdkl2	MmuEX0010647	chr5:92008965-92009053	89	chr5:92017122,92008965-92009053,92008134+92008247+92008255	S	ASE
Cdkl3	MmuEX0010657	chr11:52084374-52084490	117	chr11:52033611,52084371+52084374-52084490,52089589+52089635+52089656	C2*	ASE
Cdkl5	MmuEX0010659	chrX:160812928-160813050	123	chrX:160816892,160812928-160813050,160811716	S	ASE
Cds1	MmuEX0010685	chr5:101809907-101809973	67	chr5:101806621+101806660,101809886+101809907-101809973,101814400	C3*	ASE
Cela1	MmuEX0010724	chr15:100681794-100681898	105	chr15:100682887,100681794-100681898,100681288	S	ASE
Celsr1	MmuEX0010761	chr15:85936638-85936658	21	chr15:85937844,85936638-85936658,85932469	S	ASE
Cenpo	MmuEX0010841	chr12:4203317-4203409	93	chr12:4209289,4203317-4203409,4198488	C3	ASE
Cntrl	MmuEX0010886	chr2:35160791-35160917	127	chr2:35160661,35160791-35160917,35161929	S	ASE
Cep57l1	MmuEX0010997	chr10:41728628-41728671	44	chr10:41729331,41728628-41728671+41728714,41723938	S*	ASE
Chac2	MmuEX0011113	chr11:30979565-30979600	36	chr11:30986112,30979565-30979600,30977746	S	ASE
Chd6	MmuEX0011185	chr2:161014084-161014339	256	chr2:161017176,161014084-161014339,160990418+160990424	C3	ASE
Chka	MmuEX0011298	chr19:3874769-3874798	30	chr19:3864759,3874769-3874798,3875735	C2	ASE
Chka	MmuEX0011299	chr19:3875367-3875471	105	chr19:3864759,3875367-3875471,3875735	C2	ASE
Chpt1	MmuEX0011350	chr10:88480815-88480946	132	chr10:88482231,88480815-88480946,88477168	S	ASE
Chrd	MmuEX0011355	chr16:20734007-20734136	130	chr16:20733634,20734007-20734136,20734273	S	ASE
Chrne	MmuEX0011389	chr11:70615208-70615314	107	chr11:70615400,70615208-70615314,70615128	S	ASE
Clasp1	MmuEX0011508	chr1:118555285-118555386	102	chr1:118552156,118555285-118555386,118559986	S	ASE
Clasp2	MmuEX0011521	chr9:113887045-113887047	3	chr9:113881751+113881755,113887045-113887047+113887321,113889958	S*	ASE
Clec4a2	MmuEX0011656	chr6:123139057-123139128	72	chr6:123128053,123139057-123139128,123139251	S	ASE
Clec5a	MmuEX0011671	chr6:40584356-40584430	75	chr6:40585150,40584356-40584430,40582294	C1	ASE
Clec9a	MmuEX0011676	chr6:129419486-129419633	148	chr6:129415361,129419482+129419486-129419633,129422226	C3*	ASE
Clip1	MmuEX0011694	chr5:123613068-123615194	2127	chr5:123617336,123613056+123613068-123615194+123615335,123611938	S*	ASE
Clip1	MmuEX0011699	chr5:123638956-123638988	33	chr5:123640494,123638956-123638988,123631169	C2	ASE
Cln6	MmuEX0011748	chr9:62840485-62840591	107	chr9:62839944,62840485-62840591,62844570	A_C3	ASE
Cltc	MmuEX0011807	chr11:86701061-86701081	21	chr11:86702209,86701061-86701081,86697340	S	ASE
Clybl	MmuEX0011822	chr14:122379203-122379370	168	chr14:122377877,122379203-122379370,122401947	C3	ASE
Cmya5	MmuEX0011852	chr13:93081184-93081206	23	chr13:93083151,93081184-93081206,93074471	S	ASE
Cnnm4	MmuEX0011892	chr1:36501388-36501450	63	chr1:36499981,36501388-36501450,36505601	S	ASE
Cnot10	MmuEX0011910	chr9:114597795-114597830	36	chr9:114598705,114597795-114597830,114597606	S	ASE
Cntln	MmuEX0011969	chr4:85063181-85063355	175	chr4:85050122+85050132+85050136,85063178+85063181-85063355,85067480	S*	ASE
Col20a1	MmuEX0012207	chr2:181003345-181003483	139	chr2:181002367,181003345-181003483,181006705	S	ASE
Commd6	MmuEX0012381	chr14:101640288-101640299	12	chr14:101640389,101640288-101640299,101637106	S	ASE
Cpsf7	MmuEX0012614	chr19:10532131-10532196	66	chr19:10531999,10532131-10532196,10532820	C1	ASE
Crem	MmuEX0012706	chr18:3276694-3276729	36	chr18:3280949,3276694-3276729,3273578	C2	ASE
Crim1	MmuEX0012729	chr17:78302987-78303108	122	chr17:78281366,78302987-78303108,78313124	S	ASE
Crlf2	MmuEX0012753	chr5:109555507-109555627	121	chr5:109556019,109555507-109555627+109555660+109555759,109555357	S*	ASE
Crtc2	MmuEX0012799	chr3:90260998-90261103	106	chr3:90260370,90260697+90260998-90261103,90262451	S*	ASE
Csad	MmuEX0012844	chr15:102178527-102178616	90	chr15:102178781,102178527-102178616,102177786	S	ASE
Csf2ra	MmuEX0012870	chr19:61227272-61227365	94	chr19:61228339,61227272-61227365,61227184	S	ASE
Csnk1g3	MmuEX0012941	chr18:53948645-53948668	24	chr18:53948154,53948645-53948668,53953245	S	ASE
Mia2	MmuEX0013003	chr12:59146336-59146362	27	chr12:59144770,59146336-59146362,59146847	C2	ASE
Ctnnd1	MmuEX0013079	chr2:84612532-84612549	18	chr2:84612936,84612532-84612549,84612092	S	ASE
Cwh43	MmuEX0013247	chr5:73428608-73428672	65	chr5:73423994,73428567+73428608-73428672,73430412	S*	ASE
Cyb5rl	MmuEX0013283	chr4:107069096-107069196	101	chr4:107068823,107069096-107069196+107069211,107070870	C1*	ASE
Cyld	MmuEX0013306	chr8:88729465-88729733	269	chr8:88723212,88729459+88729465-88729733+88729838,88731675	C2*	ASE
Cyp2c29	MmuEX0013328	chr19:39291057-39291206	150	chr19:39290891,39291057-39291206,39307608	S	ASE
Cyp4f13	MmuEX0013393	chr17:32932413-32932540	128	chr17:32932629,32932413-32932540,32930662	C1	ASE
Cyth1	MmuEX0013417	chr11:118180202-118180204	3	chr11:118182219+118182220,118180202-118180204,118177296+118177298	MIC-S	ASE
Cyth2	MmuEX0013421	chr7:45808730-45808732	3	chr7:45810123+45810127+45812180,45808730-45808732,45808087+45808449+45808452+45808478	MIC-S	ASE
D630003M21Rik	MmuEX0013598	chr2:158207801-158207937	137	chr2:158208413+158208432,158207801-158207937,158205799	S	ASE
Cutal	MmuEX0013637	chr2:34888122-34888171	50	chr2:34887797,34888122-34888171,34890280	S	ASE
Tmem245	MmuEX0013644	chr4:56922387-56922410	24	chr4:56923339,56922387-56922410,56916806	C1	ASE
D830044I16Rik	MmuEX0013651	chr7:126974679-126974698	20	chr7:126974940,126974609+126974679-126974698+126974712,126974510+126974553	S*	ASE
Dagla	MmuEX0013729	chr19:10256297-10256380	84	chr19:10256818,10256297-10256380,10256201	S	ASE
Dcaf17	MmuEX0013831	chr2:71073121-71073199	79	chr2:71063495,71073121-71073199,71075447+71075451+71075484	S	ASE
Dcdc2b	MmuEX0013882	chr4:129611769-129611820	52	chr4:129614007,129611769-129611820,129610477	C3	ASE
Dcdc2b	MmuEX0013884	chr4:129610909-129611040	132	chr4:129611263,129610909-129611040+129611085,129610477	C1*	ASE
Dcp1a	MmuEX0013926	chr14:30521590-30521655	66	chr14:30519677,30521590-30521655,30522728	S	ASE
Dcp1b	MmuEX0013930	chr6:119180065-119180105	41	chr6:119175442,119180065-119180105,119183650	S	ASE
Ddb2	MmuEX0013999	chr2:91217053-91217203	151	chr2:91234108,91217053-91217203+91217230,91212614	C3*	ASE
Ddx39	MmuEX0014094	chr8:83721466-83721524	59	chr8:83721140,83721466-83721524,83721734	S	ASE
Ddx46	MmuEX0014122	chr13:55675404-55675406	3	chr13:55670353+55674114+55674117,55675404-55675406,55675896+55676770	MIC-S	ASE
Ddx60	MmuEX0014161	chr8:61954498-61954639	142	chr8:61950585,61954498-61954639,61956115	S	ASE
Ddx60	MmuEX0014162	chr8:61963584-61963741	158	chr8:61958663+61958676,61963584-61963741,61969453	C1	ASE
Dedd2	MmuEX0014189	chr7:25205808-25205889	82	chr7:25211149,25205808-25205889,25203931	S	ASE
Dennd1b	MmuEX0014228	chr1:139085883-139085928	46	chr1:139081273,139085883-139085928,139101968	C2	ASE
Dennd5b	MmuEX0014306	chr6:149054900-149055087	188	chr6:149068050,149054900-149055087,149045019	S	ASE
Derl3	MmuEX0014352	chr10:75894432-75894627	196	chr10:75894060,75894432-75894627,75895039	C1	ASE
Dffb	MmuEX0014358	chr4:153971581-153971660	80	chr4:153972780,153971581-153971660,153970111	C1	ASE
Dgkh	MmuEX0014420	chr14:78624806-78624912	107	chr14:78627687,78624806-78624912,78624502	S	ASE
Dgkh	MmuEX0014423	chr14:78606901-78607000	100	chr14:78609509,78606901-78607000,78604550	C1	ASE
Dgkz	MmuEX0014458	chr2:91945826-91945924	99	chr2:91948059,91945826-91945924,91945466	C3	ASE
Dhtkd1	MmuEX0014525	chr2:5922973-5923020	48	chr2:5923869,5922973-5923020+5923023,5921759+5921836	S*	ASE
Dhtkd1	MmuEX0014527	chr2:5911814-5911964	151	chr2:5913512,5911814-5911964,5910408	S	ASE
Dhx57	MmuEX0014614	chr17:80278242-80278381	140	chr17:80281196,80277843+80278149+80278223+80278242-80278381,80276035	S*	ASE
Diaph1	MmuEX0014636	chr18:37906388-37906414	27	chr18:37911169,37906388-37906414,37905159	C3	ASE
Diaph2	MmuEX0014639	chrX:129825927-129825947	21	chrX:129821343,129825927-129825947,129902900	S	ASE
Dlg1	MmuEX0014795	chr16:31846837-31846933	97	chr16:31842839,31846834+31846837-31846933+31846937,31853843	ME(1-2[95=99])	ASE
Dmd	MmuEX0014870	chrX:84425708-84425809	102	chrX:84373547,84425708-84425809,84431884	S	ASE
Dmd	MmuEX0014874	chrX:84974705-84974765	61	chrX:84944223,84974705-84974765,85053971	S	ASE
Dmd	MmuEX0014880	chrX:83922467-83922589	123	chrX:83908551,83922467-83922589,83924852	S	ASE
Dmpk	MmuEX0014893	chr7:19092547-19092632	86	chr7:19092036,19092418+19092477+19092543+19092547-19092632,19092950	C2*	ASE
Dnah17	MmuEX0014978	chr11:118045222-118045344	123	chr11:118046019,118045222-118045344,118043226	S	ASE
Dnah2	MmuEX0014997	chr11:69423864-69424055	192	chr11:69429302,69423864-69424055,69423691	S	ASE
Dnajc11	MmuEX0015163	chr4:151969846-151969968	123	chr4:151968627,151969846-151969968,151973480	C3	ASE
Dnajc13	MmuEX0015182	chr9:104209869-104209883	15	chr9:104212761,104209869-104209883,104209387	S	ASE
Dnajc24	MmuEX0015207	chr2:105970448-105970516	69	chr2:105980982,105970448-105970516,105967094	S	ASE
Dnase2a	MmuEX0015260	chr8:84909572-84909690	119	chr8:84909335,84909526+84909572-84909690,84909772+84909816	S*	ASE
Dnlz	MmuEX0015277	chr2:26351335-26351474	140	chr2:26351773,26351335-26351474,26350558	C1	ASE
Dnm2	MmuEX0015299	chr9:21478899-21479037	139	chr9:21478348,21478899-21479037,21481333	ME(2-3[99=99])	ASE
Dnm2	MmuEX0015304	chr9:21490658-21490669	12	chr9:21489794,21490658-21490669,21494504	S	ASE
Dpm1	MmuEX0015583	chr2:168219220-168219245	26	chr2:168220037,168219220-168219245,168217776	S	ASE
Dst	MmuEX0015773	chr1:34301861-34301932	72	chr1:34299838,34301861-34301932,34302830	S	ASE
Dtna	MmuEX0015806	chr18:23633218-23633238	21	chr18:23631428,23633218-23633238,23643147	S	ASE
Dtnb	MmuEX0015821	chr12:3617606-3617691	86	chr12:3596862,3617606-3617691,3632810	S	ASE
Dtwd1	MmuEX0015842	chr2:126158410-126158553	144	chr2:126154860,126158410-126158553,126159770	S	ASE
Dydc1	MmuEX0015925	chr14:41082272-41082361	90	chr14:41078718,41082272-41082361,41087385	C2	ASE
Dync2h1	MmuEX0015964	chr9:7149546-7149656	111	chr9:7155081,7149546-7149656,7148740	S	ASE
Dyx1c1	MmuEX0016023	chr9:72961915-72962140	226	chr9:72961391,72961915-72962140+72962292+72962296,72964091	S*	ASE
Dzip3	MmuEX0016050	chr16:48951543-48951593	51	chr16:48953727,48951543-48951593,48950033	S	ASE
Ebf3	MmuEX0016159	chr7:137199094-137199282	189	chr7:137200383,137199094-137199282,137198581+137198686+137198689	S	ASE
Ebi3	MmuEX0016166	chr17:55953889-55954018	130	chr17:55952928,55953889-55954018,55954303	S	ASE
Echdc2	MmuEX0016199	chr4:108173795-108173851	57	chr4:108172972,108173525+108173795-108173851,108173987	S*	ASE
Eef1d	MmuEX0016266	chr15:75897226-75897282	57	chr15:75900691,75897226-75897282,75896919	C1	ASE
Efna5	MmuEX0016366	chr17:62613316-62613396	81	chr17:62613837,62613316-62613396,62607463	S	ASE
Egf	MmuEX0016410	chr3:129692918-129693040	123	chr3:129696791,129692918-129693040,129690915+129690933	S	ASE
Ehbp1	MmuEX0016442	chr11:22068359-22068506	148	chr11:22089525,22068359-22068506,22059261	A_C2	ASE
Eif4g1	MmuEX0016615	chr16:20673868-20673961	94	chr16:20673655,20673868-20673961,20674228+20674232	C1	ASE
Elavl1	MmuEX0016660	chr8:4295336-4295561	226	chr8:4301685,4295336-4295561,4289924	S	ASE
Eme1	MmuEX0016758	chr11:94650223-94651023	801	chr11:94653696,94650223-94651023,94650138	S	ASE
Adgre1	MmuEX0016838	chr17:57402501-57402656	156	chr17:57402051,57402501-57402656,57402742	S	ASE
Epb41l2	MmuEX0017000	chr10:25502006-25502138	133	chr10:25489093,25502006-25502138+25502387,25506175	C3*	ASE
Epb41l3	MmuEX0017007	chr17:69274101-69274166	66	chr17:69270664,69274101-69274166,69274704	C2	ASE
Erc1	MmuEX0017224	chr6:119777988-119778071	84	chr6:119779477,119777979+119777988-119778071,119773901	S*	ASE
Erc2	MmuEX0017228	chr14:28029434-28029469	36	chr14:28025173,28029434-28029469,28040343	S	ASE
Erc2	MmuEX0017235	chr14:27776159-27776182	24	chr14:27653483,27776159-27776182,27776826	S	ASE
Espn	MmuEX0017390	chr4:152129612-152129638	27	chr4:152130769,152129612-152129638,152128553	S	ASE
Esyt2	MmuEX0017426	chr12:116353827-116353889	63	chr12:116348314,116353827-116353889,116357112+116357116	S	ASE
Evi5	MmuEX0017496	chr5:107809590-107809736	147	chr5:107810290,107809590-107809736,107799260	C2	ASE
Evl	MmuEX0017503	chr12:108605911-108606011	101	chr12:108555213,108605911-108606011,108648315	S	ASE
Exoc7	MmuEX0017605	chr11:116296730-116296798	69	chr11:116300266,116296730-116296798+116296880,116295689	C2*	ASE
Exog	MmuEX0017608	chr9:119445287-119445321	35	chr9:119445150,119445287-119445321,119446949	C1	ASE
Ezh2	MmuEX0017712	chr6:47541845-47541970	126	chr6:47542366,47541845-47541970,47540855	S	ASE
Fam105a	MmuEX0017801	chr15:27662339-27662488	150	chr15:27664344,27662339-27662488,27659990+27660018	S	ASE
Fam134c	MmuEX0017947	chr11:101099008-101099140	133	chr11:101099673,101099008-101099140,101098620	S	ASE
Fam13b	MmuEX0017975	chr18:34491017-34491112	96	chr18:34494157,34491017-34491112,34487139	S	ASE
Fam149b	MmuEX0017990	chr14:20367851-20367952	102	chr14:20363450,20367846+20367851-20367952+20368092,20374311+20374330	C1*	ASE
Fam168a	MmuEX0018055	chr7:100818736-100818762	27	chr7:100813000,100818736-100818762,100824132	S	ASE
Fam172a	MmuEX0018082	chr13:77825323-77825388	66	chr13:77761938,77825323-77825388,77902654	C3	ASE
Fam177a	MmuEX0018107	chr12:55135668-55135734	67	chr12:55130789,55135668-55135734,55137118	S	ASE
Fam178b	MmuEX0018122	chr1:36564831-36564908	78	chr1:36578519+36578571,36564831-36564908,36564413+36564482	S	ASE
Fam195a	MmuEX0018229	chr17:25865567-25865667	101	chr17:25868414,25865535+25865539+25865567-25865667,25864721	S*	ASE
Fam47e	MmuEX0018321	chr5:92574569-92574713	145	chr5:92566061,92574569-92574713,92578472	C3	ASE
Tmem255a	MmuEX0018431	chrX:38226888-38226956	69	chrX:38233103,38226888-38226956,38225125	C1	ASE
Fam71e1	MmuEX0018443	chr7:44497503-44497633	131	chr7:44497033,44497503-44497633,44500150	C1	ASE
Miga1	MmuEX0018455	chr3:152290791-152290909	119	chr3:152297107+152297117,152290791-152290909,152289142	C2	ASE
Fbxl2	MmuEX0018786	chr9:113989310-113989436	127	chr9:113990618,113989310-113989436+113989474,113989194	S*	ASE
Fbxl3	MmuEX0018804	chr14:103095337-103095541	205	chr14:103099162+103099356,103095193+103095337-103095541,103092426	S*	ASE
Fbxo38	MmuEX0018879	chr18:62514306-62514329	24	chr18:62514795+62514921+62515020,62514306-62514329,62511111+62511114	S	ASE
Fdx1l	MmuEX0019038	chr9:21073264-21073318	55	chr9:21073389,21073264-21073318,21073181	A_S	ASE
Fer	MmuEX0019067	chr17:63957129-63957317	189	chr17:63941480,63957125+63957129-63957317,63973065	C1*	ASE
Fgd1	MmuEX0019097	chrX:151072173-151072329	157	chrX:151066354,151072173-151072329,151080117	A_C3	ASE
Fhod1	MmuEX0019231	chr8:105336237-105336260	24	chr8:105336382,105336237-105336260,105336159	C3	ASE
Fhod3	MmuEX0019235	chr18:25124368-25124391	24	chr18:25120609,25124368-25124391,25125743	C3	ASE
Fip1l1	MmuEX0019261	chr5:74585046-74585072	27	chr5:74572585,74585046-74585072,74587003	S	ASE
Fkbp2	MmuEX0019289	chr19:6978973-6979177	205	chr19:6979314,6978973-6979177,6978670	C1	ASE
Fmn1	MmuEX0019377	chr2:113685881-113685905	25	chr2:113636824,113685881-113685905,113688109	S	ASE
Fn3k	MmuEX0019429	chr11:121440071-121440153	83	chr11:121439377,121440071-121440153,121448882	S	ASE
Fnbp1	MmuEX0019436	chr2:31044882-31044896	15	chr2:31052985,31044882-31044896,31040514	C2	ASE
Fndc3b	MmuEX0019492	chr3:27460008-27460050	43	chr3:27463775,27459945+27460008-27460050,27458889	C2*	ASE
Foxp2	MmuEX0019574	chr6:15286681-15286770	90	chr6:15197128,15286681-15286770,15376689	C1	ASE
Frmd5	MmuEX0019636	chr2:121573545-121573668	124	chr2:121576322,121573545-121573668,121568980	S	ASE
Fsd1l	MmuEX0019700	chr4:53655741-53655763	23	chr4:53649893,53655741-53655763,53659513	S	ASE
Fzd6	MmuEX0019830	chr15:39033850-39033998	149	chr15:39031832,39033850-39033998,39036386	C2	ASE
Gab1	MmuEX0019855	chr8:80776161-80776250	90	chr8:80784627,80776161-80776250,80775027	S	ASE
Gab3	MmuEX0019861	chrX:75024778-75025256	479	chrX:75025989,75024778-75025256,75005371	S	ASE
Gabbr1	MmuEX0019868	chr17:37049777-37049797	21	chr17:37048606,37049777-37049797,37050999	S	ASE
Gabpb2	MmuEX0019882	chr3:95204012-95204122	111	chr3:95204641,95204012-95204122,95203925	S	ASE
Gabpb2	MmuEX0019887	chr3:95204641-95204808	168	chr3:95206463,95204641-95204808,95203925	S	ASE
Gabrd	MmuEX0019917	chr4:155387858-155387940	83	chr4:155388255,155387858-155387940,155387291	S	ASE
Gal3st4	MmuEX0019955	chr5:138271279-138271380	102	chr5:138272567,138271279-138271380+138271594,138271071	A_C2	ASE
Garnl3	MmuEX0020088	chr2:33085875-33085944	70	chr2:33104849+33104853,33085875-33085944,33064078	S	ASE
Gbp8	MmuEX0020166	chr5:105030829-105031025	197	chr5:105031210,105030829-105031025,105018842	C1	ASE
Gen1	MmuEX0020292	chr12:11260882-11261003	122	chr12:11265300+11265587+11265721,11260882-11261003+11261068,11257014	C2*	ASE
Gfra1	MmuEX0020318	chr19:58392573-58392587	15	chr19:58451969,58392573-58392587,58300578	S	ASE
Ggcx	MmuEX0020347	chr6:72419017-72419235	219	chr6:72418367+72418466,72419017-72419235+72419266,72422416	S*	ASE
Gigyf2	MmuEX0020416	chr1:87379968-87380008	41	chr1:87379083,87379968-87380008,87403667	S	ASE
Glb1	MmuEX0020474	chr9:114416961-114417130	170	chr9:114401269,114416961-114417130,114420353	S	ASE
Mroh7	MmuEX0020656	chr4:106704131-106704243	113	chr4:106707449+106707459,106704131-106704243,106703191	S	ASE
Catip	MmuEX0021032	chr1:74364608-74364716	109	chr1:74364403,74364549+74364594+74364608-74364716,74366617	S*	ASE
Zfp975	MmuEX0021119	chr7:42665018-42665144	127	chr7:42692651,42665018-42665144,42664818	S	ASE
Lrrc73	MmuEX0021198	chr17:46255465-46255519	55	chr17:46255339,46255465-46255519,46255659	C1	ASE
Gmppa	MmuEX0021285	chr1:75441160-75441174	15	chr1:75440542,75441160-75441174,75441475	MIC-S	ASE
Golga4	MmuEX0021443	chr9:118579542-118579606	65	chr9:118577228,118579542-118579606,118581849	S	ASE
Gon4l	MmuEX0021475	chr3:88875907-88875930	24	chr3:88869843,88875907-88875930,88880071	S	ASE
Gpatch8	MmuEX0021546	chr11:102531313-102531330	18	chr11:102538282,102531313-102531330,102528166	C1	ASE
Gphn	MmuEX0021598	chr12:78590534-78590671	138	chr12:78562898,78590534-78590671,78609145	S	ASE
Adgrg6	MmuEX0021656	chr10:14456138-14456221	84	chr10:14458080,14456138-14456221,14450664	S	ASE
Adgrg3	MmuEX0021732	chr8:95036207-95036328	122	chr8:95035944,95036207-95036328,95036441	S	ASE
Gramd2	MmuEX0021790	chr9:59711166-59711264	99	chr9:59710605,59711166-59711264,59711545	S	ASE
Grhl1	MmuEX0021828	chr12:24582885-24582961	77	chr12:24581718,24582885-24582961,24584305	S	ASE
Grip1	MmuEX0021912	chr10:120077228-120077387	160	chr10:120075476+120075479,120077228-120077387,120086952	S	ASE
Gripap1	MmuEX0021930	chrX:7794260-7794286	27	chrX:7792337,7794260-7794286,7794992	C1	ASE
Grk4	MmuEX0021939	chr5:34731481-34731570	90	chr5:34730042,34731481-34731570,34745163+34745263	S	ASE
Gtf2h1	MmuEX0022083	chr7:46797397-46797465	69	chr7:46796288+46796763,46797397-46797465,46801672+46801682	S	ASE
Gtf3c2	MmuEX0022146	chr5:31173458-31173511	54	chr5:31173768,31173383+31173458-31173511,31173042+31173061+31173073	S*	ASE
Guf1	MmuEX0022207	chr5:69567351-69567490	140	chr5:69567261,69567351-69567490,69568396	S	ASE
H2afy	MmuEX0022308	chr13:56089758-56089857	100	chr13:56096124,56089758-56089857,56084285	ME(1-2[99=98])	ASE
H60b	MmuEX0022313	chr10:22286140-22286403	264	chr10:22285876,22286140-22286403,22287054	S	ASE
Hars2	MmuEX0022374	chr18:36789157-36789284	128	chr18:36788670,36789157-36789284,36789367	C1	ASE
Haus4	MmuEX0022392	chr14:54550642-54550754	113	chr14:54552137,54550642-54550754,54550036	S	ASE
Hcfc2	MmuEX0022432	chr10:82734350-82734433	84	chr10:82732676,82734350-82734433+82734481,82738279	S*	ASE
Hdac3	MmuEX0022474	chr18:37952485-37952613	129	chr18:37954682,37952471+37952485-37952613,37945775	S*	ASE
Heatr5a	MmuEX0022603	chr12:51912205-51912231	27	chr12:51914974,51912205-51912231,51910093	S	ASE
Mroh1	MmuEX0022639	chr15:76432372-76432398	27	chr15:76432295,76432372-76432398,76433274	S	ASE
Helz	MmuEX0022721	chr11:107627380-107627454	75	chr11:107626714,107627350+107627353+107627380-107627454,107632172	S*	ASE
Herc6	MmuEX0022809	chr6:57652032-57652169	138	chr6:57647172,57652032-57652169,57654389	S	ASE
Mfsd14b	MmuEX0022874	chr13:65087089-65087151	63	chr13:65095619,65087089-65087151,65081527	S	ASE
Hinfp	MmuEX0022901	chr9:44298572-44298626	55	chr9:44298873,44298572-44298626,44298406+44298411	S	ASE
Hira	MmuEX0022940	chr16:18895903-18896046	144	chr16:18894836,18895903-18895927+18896046,18896454	A_S	ASE
Hmgcll1	MmuEX0023037	chr9:76056171-76056251	81	chr9:76015182,76056171-76056251,76056452	C1	ASE
Hook2	MmuEX0023173	chr8:84995736-84995937	202	chr8:84995016,84995736-84995937,84996955	S	ASE
Hspbap1	MmuEX0023386	chr16:35814330-35814409	80	chr16:35814043+35814054,35814330-35814409,35817152+35817206	S	ASE
Hspg2	MmuEX0023410	chr4:137559951-137559968	18	chr4:137559430,137559951-137559968,137560413	S	ASE
Huwe1	MmuEX0023470	chrX:151919576-151920185	610	chrX:151918927,151919576-151920185,151921046	S	ASE
Hyal3	MmuEX0023502	chr9:107584752-107585665	914	chr9:107581336,107584752-107585665,107586382	C1	ASE
Idh3g	MmuEX0023592	chrX:73782298-73782309	12	chrX:73782675,73782298-73782309,73782103	S	ASE
Iffo1	MmuEX0023603	chr6:125149099-125149182	84	chr6:125145590+125146029,125149099-125149182+125149486,125149589	S*	ASE
Iffo1	MmuEX0023608	chr6:125151801-125151803	3	chr6:125151525,125151795+125151798+125151801-125151803,125152444+125152614+125153042	MIC-S	ASE
Ift122	MmuEX0023667	chr6:115882647-115882823	177	chr6:115881623,115882647-115882823,115884336	S	ASE
Ift80	MmuEX0023736	chr3:68927727-68927791	65	chr3:68930822,68927727-68927791,68918625	S	ASE
Il17re	MmuEX0023949	chr6:113459360-113459375	16	chr6:113459026,113459360-113459375,113462279	S	ASE
Il2rg	MmuEX0024000	chrX:101265630-101265726	97	chrX:101266181,101265630-101265726,101265442	A_S	ASE
Il4i1	MmuEX0024019	chr7:44836508-44836537	30	chr7:44836316,44836504+44836508-44836537,44836631	C2*	ASE
Ilf3	MmuEX0024063	chr9:21395371-21395468	98	chr9:21394942,21395371-21395468,21396020	S	ASE
Immt	MmuEX0024084	chr6:71866726-71866740	15	chr6:71863270,71866726-71866740,71868580	S	ASE
Patj	MmuEX0024125	chr4:98538959-98539058	100	chr4:98535587,98538959-98539058,98568939	S	ASE
Incenp	MmuEX0024133	chr19:9883192-9883203	12	chr19:9883687+9883699,9883192-9883203,9878428+9878449	S	ASE
Inpp4a	MmuEX0024182	chr1:37374272-37374289	18	chr1:37372419,37374272-37374289,37377578	S	ASE
Inpp5b	MmuEX0024201	chr4:124786518-124786575	58	chr4:124785360,124786518-124786575+124786629,124787472	S*	ASE
Ipo11	MmuEX0024354	chr13:106857499-106857525	27	chr13:106860861,106857499-106857525,106857308	S	ASE
Iqce	MmuEX0024424	chr5:140669022-140669105	84	chr5:140670467,140669022-140669105+140669120+140669159,140666208	S*	ASE
Irf7	MmuEX0024514	chr7:141264725-141264783	59	chr7:141265075,141264725-141264783,141264655	C2	ASE
Itih3	MmuEX0024703	chr14:30914049-30914051	3	chr14:30914653+30915451,30914049-30914051,30912010+30913193	MIC-S	ASE
Izumo4	MmuEX0024818	chr10:80703730-80703756	27	chr10:80703280,80703730-80703756,80703853	S	ASE
Izumo4	MmuEX0024820	chr10:80704699-80704713	15	chr10:80704472,80704699-80704713,80705064	S	ASE
Jam2	MmuEX0024872	chr16:84818760-84818775	16	chr16:84816373,84818760-84818775,84821260	S	ASE
Kdm8	MmuEX0024908	chr7:125452228-125452728	501	chr7:125444792,125452228-125452728,125455091	S	ASE
Kcnip2	MmuEX0025056	chr19:45796279-45796332	54	chr19:45796915+45797091,45796279-45796332,45795704	C1	ASE
Kcnma1	MmuEX0025087	chr14:23449200-23449211	12	chr14:23451599,23449200-23449211,23442079	S	ASE
Kcnn1	MmuEX0025103	chr8:70846764-70846772	9	chr8:70848175,70846764-70846772,70846564	C1	ASE
Kcnq5	MmuEX0025146	chr1:21466383-21466409	27	chr1:21469470,21466383-21466409,21457624	S	ASE
Kcnt2	MmuEX0025174	chr1:140578455-140578475	21	chr1:140574857,140578455-140578475,140584019	S	ASE
Kdm1b	MmuEX0025263	chr13:47057677-47057697	21	chr13:47053735,47057677-47057697,47058776	S	ASE
Kdm2a	MmuEX0025276	chr19:4388941-4389057	117	chr19:4394792,4388941-4389057,4362914	S	ASE
Kif1a	MmuEX0025487	chr1:93034546-93034572	27	chr1:93036846,93034546-93034572,93025735	ME(1-2[99=100])	ASE
Kif1a	MmuEX0025488	chr1:93026832-93026855	24	chr1:93036846,93026832-93026855,93025735	C1	ASE
Kif21a	MmuEX0025524	chr15:90964975-90964995	21	chr15:90965467,90964975-90964995,90959748	S	ASE
Kif21a	MmuEX0025529	chr15:90948324-90948335	12	chr15:90949006+90951246+90956295,90948324-90948335+90948338,90943901	MIC-S	ASE
Kifc2	MmuEX0025628	chr15:76666254-76666350	97	chr15:76666133,76666229+76666254-76666350,76666447	S*	ASE
Kifc3	MmuEX0025635	chr8:95100647-95100673	27	chr8:95101409,95100647-95100673,95100452	S	ASE
Kiss1r	MmuEX0025660	chr10:79921015-79921247	233	chr10:79920830,79921015-79921247,79921552	C1	ASE
Klhl6	MmuEX0025801	chr16:19965934-19966099	166	chr16:19982717+19982872,19965934-19966099+19966313,19957344+19957353	S*	ASE
Krt73	MmuEX0025936	chr15:101798771-101798935	165	chr15:101799320,101798771-101798935,101796468	S	ASE
Lag3	MmuEX0026026	chr6:124905256-124905492	237	chr6:124908366+124908377,124905256-124905492,124904968	S	ASE
Lama3	MmuEX0026049	chr18:12468252-12468360	109	chr18:12465521,12468252-12468360,12469853	S	ASE
Lama5	MmuEX0026055	chr2:180221461-180221553	93	chr2:180225491,180221461-180221553,180221378	S	ASE
Lancl3	MmuEX0026102	chrX:9248039-9248162	124	chrX:9200802,9248039-9248162,9251222	S	ASE
Lat2	MmuEX0026181	chr5:134606046-134606058	13	chr5:134606361+134606560,134606046-134606058,134603480+134605962	MIC-M	ASE
Layn	MmuEX0026196	chr9:51076322-51076345	24	chr9:51076886,51076322-51076345,51074145	S	ASE
Lca5l	MmuEX0026208	chr16:96173733-96173870	138	chr16:96175753,96173733-96173870+96173927,96164000	S*	ASE
Lcorl	MmuEX0026237	chr5:45735731-45735824	94	chr5:45747056,45735731-45735824,45701997	C2	ASE
Ldb3	MmuEX0026261	chr14:34569713-34569727	15	chr14:34571718,34569713-34569727,34567567	C1	ASE
Letm2	MmuEX0026329	chr8:25596362-25596445	84	chr8:25597275,25596362-25596445,25594166	C1	ASE
Lgals12	MmuEX0026334	chr19:7600648-7600736	89	chr19:7601246,7600648-7600736,7598910	S	ASE
Lgals12	MmuEX0026335	chr19:7604304-7604392	89	chr19:7606662,7604304-7604392,7604182	S	ASE
Lgals4	MmuEX0026339	chr7:28841145-28841307	163	chr7:28840952,28841145-28841307,28841487	S	ASE
Lgals8	MmuEX0026346	chr13:12451401-12451427	27	chr13:12452722,12451401-12451427,12448507	S	ASE
Limch1	MmuEX0026446	chr5:67036026-67036103	78	chr5:67034289,67036026-67036103+67036112,67044346	S*	ASE
Lin7a	MmuEX0026491	chr10:107380227-107380303	77	chr10:107380151,107380227-107380303,107382504	S	ASE
Lmbr1l	MmuEX0026584	chr15:98909388-98909456	69	chr15:98911496,98909388-98909456+98909528,98905982	C3*	ASE
Lrba	MmuEX0026771	chr3:86301762-86301784	23	chr3:86298011,86301762-86301784,86304236	S	ASE
Lrch2	MmuEX0026784	chrX:147484754-147484804	51	chrX:147488234,147484754-147484804,147481672	S	ASE
Lrp11	MmuEX0026854	chr10:7602829-7602954	126	chr10:7598848,7602829-7602954,7604174+7604224+7604228	S	ASE
Lrp8	MmuEX0026909	chr4:107850104-107850142	39	chr4:107847566+107847771,107850104-107850142,107851308	C2	ASE
Carmil3	MmuEX0026946	chr14:55501830-55501893	64	chr14:55501593,55501830-55501893,55502225	S	ASE
Lrrc27	MmuEX0026965	chr7:139238576-139238699	124	chr7:139236988,139238576-139238699,139242620	C1	ASE
Lrrc29	MmuEX0026980	chr8:105313421-105313555	135	chr8:105313681,105313421-105313555,105313262	C1	ASE
Lrrc43	MmuEX0027013	chr5:123499428-123499666	239	chr5:123497018,123499428-123499666,123500226	S	ASE
Lrrfip1	MmuEX0027115	chr1:91073324-91073341	18	chr1:91068649,91073324-91073341,91100577	C2	ASE
Lrrfip1	MmuEX0027123	chr1:91088634-91088711	78	chr1:91068649,91088634-91088711,91100577	C2	ASE
Lrrfip2	MmuEX0027134	chr9:111170256-111170324	69	chr9:111161389,111170256-111170324,111188762	C1	ASE
Lrrfip2	MmuEX0027141	chr9:111193047-111193118	72	chr9:111190284,111193047-111193118,111199665+111199755	S	ASE
Lsamp	MmuEX0027188	chr16:42151244-42151279	36	chr16:42144700,42151244-42151279,42174145	C1	ASE
Ltbp2	MmuEX0027260	chr12:84790995-84791117	123	chr12:84791597,84790995-84791117,84790373	S	ASE
Ltbp3	MmuEX0027268	chr19:5757035-5757175	141	chr19:5756931,5757035-5757175,5757311	S	ASE
Lyrm1	MmuEX0027394	chr7:119909804-119909962	159	chr7:119895890,119909671+119909804-119909962,119914173	C2*	ASE
Macf1	MmuEX0027469	chr4:123386549-123386557	9	chr4:123387224+123387228,123386549-123386557,123385686	MIC-S	ASE
Macf1	MmuEX0027471	chr4:123364057-123364074	18	chr4:123365273,123364057-123364074,123361027	S	ASE
Mag	MmuEX0027526	chr7:30908365-30908622	258	chr7:30908966+30908976,30908365-30908622,30907166	S	ASE
Magi1	MmuEX0027539	chr6:93755014-93755106	93	chr6:93757655,93755014-93755106,93747374	S	ASE
Malt1	MmuEX0027594	chr18:65456757-65456835	79	chr18:65453704,65456737+65456757-65456835,65458169	C1*	ASE
Map2k5	MmuEX0027691	chr9:63217339-63217365	27	chr9:63235289,63217339-63217365,63217025	S	ASE
Map2k5	MmuEX0027693	chr9:63357993-63358060	68	chr9:63371737,63357993-63358060,63343456	S	ASE
Map3k6	MmuEX0027744	chr4:133243053-133243076	24	chr4:133242957,133243053-133243076,133243311	S	ASE
Map4k1	MmuEX0027766	chr7:29002348-29002403	56	chr7:29001990,29002348-29002403+29002408,29003097	S*	ASE
Mapk10	MmuEX0027810	chr5:102976355-102976426	72	chr5:102987203,102976355-102976426,102966628	A_S	ASE
Mapk12	MmuEX0027818	chr15:89135577-89135688	112	chr15:89137401,89135577-89135688,89135456	C1	ASE
Mapk14	MmuEX0027826	chr17:28737011-28737090	80	chr17:28728966+28728975,28737000+28737011-28737090,28741788	ME(3-4[99=99])	ASE
Mapt	MmuEX0027901	chr11:104294859-104294924	66	chr11:104282480,104294859-104294924,104302361	C1	ASE
Mark2	MmuEX0027951	chr19:7279986-7280012	27	chr19:7280998,7279986-7280012,7278086	C1	ASE
Mark2	MmuEX0027954	chr19:7341168-7341254	87	chr19:7341767,7341168-7341254+7341404,7290782	S*	ASE
Mark3	MmuEX0027962	chr12:111651958-111651984	27	chr12:111647728,111651958-111651984,111653390	C2	ASE
Mars	MmuEX0027974	chr10:127296717-127296740	24	chr10:127296873,127296717-127296740,127296626+127296633	S	ASE
Masp2	MmuEX0027983	chr4:148603422-148603443	22	chr4:148603169,148603422-148603443,148603687	S	ASE
Mast1	MmuEX0027987	chr8:84918670-84918766	97	chr8:84920360+84920394,84918670-84918766+84918779,84913503+84913507+84913528	C2*	ASE
Mast3	MmuEX0028009	chr8:70789683-70789703	21	chr8:70789848,70789683-70789703,70789284	S	ASE
Max	MmuEX0028056	chr12:76961263-76961289	27	chr12:76962194,76961263-76961289,76953276	S	ASE
Mbnl1	MmuEX0028097	chr3:60614683-60614736	54	chr3:60613520,60614683-60614736,60615620+60615725	S	ASE
Mbnl1	MmuEX0028100	chr3:60622146-60622240	95	chr3:60621458,60622146-60622240,60625124	C1	ASE
Mcph1	MmuEX0028276	chr8:18788239-18788476	238	chr8:18689059,18788239-18788476,18801406	S	ASE
Mdm4	MmuEX0028339	chr1:133004654-133004721	68	chr1:133009137,133004654-133004721,133003890	S	ASE
Mdn1	MmuEX0028357	chr4:32723481-32723701	221	chr4:32718474,32723481-32723701,32729951	A_C3	ASE
Mdn1	MmuEX0028358	chr4:32725019-32725132	114	chr4:32723701,32725019-32725132,32725833	S	ASE
Mdn1	MmuEX0028359	chr4:32725833-32725965	133	chr4:32715776+32716507,32725833+32725900-32725965,32731986	A_C3	ASE
Meaf6	MmuEX0028431	chr4:125103430-125103570	141	chr4:125103031,125103430-125103570+125103609,125108323	C3*	ASE
Mecom	MmuEX0028436	chr3:29972680-29972706	27	chr3:29977259,29972680-29972706,29966819	C2	ASE
Med12l	MmuEX0028463	chr3:59031546-59031650	105	chr3:59007100,59031546-59031650,59037560	S	ASE
Med23	MmuEX0028529	chr10:24883204-24883221	18	chr10:24882649,24883204-24883221,24888400	S	ASE
Melk	MmuEX0028646	chr4:44324200-44324268	69	chr4:44318122,44324200-44324268,44332880	C2	ASE
Mfap5	MmuEX0028779	chr6:122524487-122524510	24	chr6:122521928,122524487-122524510,122525951	S	ASE
Mff	MmuEX0028785	chr1:82741935-82741976	42	chr1:82735507,82741818+82741935-82741976,82750520	C2*	ASE
Mfsd7a	MmuEX0028832	chr5:108445936-108446094	159	chr5:108448411+108448718,108445936-108446094,108445282	C2	ASE
Mfsd7a	MmuEX0028833	chr5:108445451-108445664	214	chr5:108448411+108448718,108445451-108445664,108445282	C2	ASE
Mfsd7b	MmuEX0028834	chr1:191020436-191020562	127	chr1:191021076,191020436-191020562,191015498	S	ASE
Mib1	MmuEX0028949	chr18:10778149-10778300	152	chr18:10775726,10778149-10778300,10792895	S	ASE
Mical3	MmuEX0028978	chr6:121022226-121022288	63	chr6:121022384,121022226-121022288,121021353+121021356+121021482	S	ASE
Mical3	MmuEX0028983	chr6:120946553-120946603	51	chr6:120951301,120946553-120946603,120935273	ME(1-2[98=100])	ASE
Micu1	MmuEX0029002	chr10:59756706-59756717	12	chr10:59750547,59756706-59756717,59762413+59768138	MIC-M	ASE
Mitf	MmuEX0029072	chr6:97994381-97994429	49	chr6:97993354,97994381-97994429+97994464,98003887	C3*	ASE
Mkrn2	MmuEX0029114	chr6:115613327-115613541	215	chr6:115609705,115613327-115613414+115613541,115617298+115617594	A_C3	ASE
Mlf1	MmuEX0029123	chr3:67390978-67391022	45	chr3:67384698,67390978-67391022,67392840+67392892	S	ASE
Mlh3	MmuEX0029143	chr12:85262767-85262862	96	chr12:85266152,85262767-85262862,85261752	S	ASE
Mlkl	MmuEX0029151	chr8:111322703-111322795	93	chr8:111327815,111322703-111322795+111322800,111319852	S*	ASE
Kmt2e	MmuEX0029201	chr5:23500451-23500576	126	chr5:23500344,23500451-23500576,23500727	S	ASE
Afdn	MmuEX0029239	chr17:13848355-13848375	21	chr17:13846639,13848355-13848375,13849108	S	ASE
Mllt6	MmuEX0029246	chr11:97678314-97678663	350	chr11:97677236,97678314-97678663,97678965	S	ASE
Mmel1	MmuEX0029291	chr4:154887627-154887731	105	chr4:154886216,154887627-154887731+154887761,154887837	S*	ASE
Mpdz	MmuEX0029495	chr4:81317594-81317704	111	chr4:81320346,81317594-81317704,81310319	C2	ASE
Mpp3	MmuEX0029537	chr11:102010207-102010227	21	chr11:102011720,102010207-102010227,102009684	S	ASE
Mrpl33	MmuEX0029678	chr5:31614603-31614621	19	chr5:31597021,31614603-31614621,31616381	S	ASE
Ms4a10	MmuEX0029774	chr19:10968122-10968241	120	chr19:10968592,10968122-10968241,10967124	S	ASE
Msln	MmuEX0029839	chr17:25751856-25751985	130	chr17:25752289,25751856-25751985,25750414+25750572	C2	ASE
Msr1	MmuEX0029845	chr8:39627699-39627754	56	chr8:39631281,39627699-39627754,39624081+39624335	S	ASE
Mst1	MmuEX0029859	chr9:108083868-108083941	74	chr9:108083702,108083864+108083868-108083941,108084061	S*	ASE
Map1a	MmuEX0029887	chr2:121307515-121307735	221	chr2:121299046,121307515-121307621+121307735,121307932	A_C2	ASE
Map4	MmuEX0029906	chr9:110081421-110081610	190	chr9:110079893+110079896,110081421-110081610,110081735+110081841	S	ASE
Map7d1	MmuEX0029930	chr4:126238522-126238632	111	chr4:126240023+126240032,126238522-126238632,126237278	S	ASE
Map7d2	MmuEX0029932	chrX:159491768-159491824	57	chrX:159490784+159490814,159491768-159491824,159492324+159492327	S	ASE
Mtdh	MmuEX0029956	chr15:34139741-34139897	157	chr15:34136827,34139741-34139897,34140692	S	ASE
Mtmr1	MmuEX0030049	chrX:71376887-71376910	24	chrX:71369904,71376887-71376910,71383200	C1	ASE
Mtmr1	MmuEX0030050	chrX:71377604-71377630	27	chrX:71376910,71377604-71377630,71383200	C2	ASE
Mtmr3	MmuEX0030091	chr11:4484671-4484697	27	chr11:4485363,4484671-4484697,4482939	S	ASE
Mtss1	MmuEX0030164	chr15:58964497-58964508	12	chr15:58968839,58964497-58964508,58956590	S	ASE
Mtss1	MmuEX0030166	chr15:58947326-58947520	195	chr15:58951470,58947326-58947520,58946019	ME(1-2[98=100])	ASE
Mtss1l	MmuEX0030172	chr8:110727829-110727837	9	chr8:110727551,110727829-110727837,110728728	S	ASE
Mup6	MmuEX0030226	chr4:60006189-60006234	46	chr4:60006023,60006189-60006234,60007020	S	ASE
Musk	MmuEX0030231	chr4:58356482-58356505	24	chr4:58355856,58356482-58356505,58366798	S	ASE
Mybpc3	MmuEX0030286	chr2:91122340-91122342	3	chr2:91121955,91122340-91122342,91122855	MIC-M	ASE
Mycbp2	MmuEX0030322	chr14:103269358-103269465	108	chr14:103275789,103269358-103269465,103262821	S	ASE
Mycbpap	MmuEX0030323	chr11:94503471-94503616	146	chr11:94504050,94503471-94503616,94503296	S	ASE
Myh11	MmuEX0030350	chr16:14248580-14248600	21	chr16:14250522,14248580-14248600,14246819	S	ASE
Myh14	MmuEX0030354	chr7:44657417-44657440	24	chr7:44657935,44657417-44657440,44655684	S	ASE
Myl1	MmuEX0030388	chr1:66934518-66934542	25	chr1:66944792,66934518-66934542,66930329	C2	ASE
Myo18a	MmuEX0030452	chr11:77822666-77822674	9	chr11:77821186+77821550,77822663+77822666-77822674,77823276	MIC-M	ASE
Myo6	MmuEX0030562	chr9:80303273-80303299	27	chr9:80300666,80303273-80303299,80306960	S	ASE
Myo6	MmuEX0030563	chr9:80293527-80293553	27	chr9:80292517,80293527-80293553,80299146	ME(1-3[93=100])	ASE
Myo6	MmuEX0030565	chr9:80296643-80296681	39	chr9:80292517,80296643-80296681,80299146	ME(1-3[93=100])	ASE
Myo7a	MmuEX0030572	chr7:98099474-98099491	18	chr7:98102550,98099474-98099491,98098371	S	ASE
Myo9a	MmuEX0030580	chr9:59790036-59790092	57	chr9:59788514,59790036-59790092,59801911+59801914	S	ASE
Myom1	MmuEX0030611	chr17:71081120-71081208	89	chr17:71080895,71081051+71081065+71081120-71081208,71084238	C1*	ASE
Myom2	MmuEX0030619	chr8:15130635-15130657	23	chr8:15129170,15130635-15130657,15131126	S	ASE
Nadsyn1	MmuEX0030794	chr7:143803196-143803302	107	chr7:143803965+143804014,143803196-143803302,143799922	S	ASE
Napb	MmuEX0030872	chr2:148700373-148700477	105	chr2:148709317,148700373-148700477,148698999	C2	ASE
Nat14	MmuEX0030928	chr7:4923208-4923329	122	chr7:4919204,4923208+4923211-4923329,4923903	A_C2	ASE
Nav1	MmuEX0030944	chr1:135457861-135457869	9	chr1:135458656,135457861-135457869,135455330	S	ASE
Nav2	MmuEX0030954	chr7:49575247-49575255	9	chr7:49572453+49572461,49575247-49575255,49575648+49575656	S	ASE
Nav3	MmuEX0030963	chr10:109719066-109719086	21	chr10:109719957,109719066-109719086,109718366	S	ASE
Nbea	MmuEX0030985	chr3:55650091-55650153	63	chr3:55665574,55650091-55650153,55649767	S	ASE
Ncor1	MmuEX0031190	chr11:62403436-62403462	27	chr11:62403799,62403281+62403436-62403462,62401267	S*	ASE
Ncor1	MmuEX0031191	chr11:62349395-62349493	99	chr11:62351378,62349353+62349395-62349493,62345318	S*	ASE
Ndufa13	MmuEX0031284	chr8:69901542-69901732	191	chr8:69901881+69901937,69901211+69901542-69901732,69895320	S*	ASE
Ndufv3	MmuEX0031324	chr17:31527614-31528401	788	chr17:31521692,31527310+31527614-31528401,31531110	S*	ASE
Neb	MmuEX0031325	chr2:52186012-52186116	105	chr2:52187411,52186012-52186116,52183836	C3	ASE
Nebl	MmuEX0031348	chr2:17417893-17417997	105	chr2:17529910,17417893-17417997,17374356	C2	ASE
Nebl	MmuEX0031357	chr2:17388692-17388784	93	chr2:17529910,17388692-17388784,17374356	C3	ASE
Neil1	MmuEX0031409	chr9:57143758-57143819	62	chr9:57143979,57143758-57143819,57143613	S	ASE
Nek10	MmuEX0031437	chr14:14885053-14885128	76	chr14:14865735,14885053-14885128,14930575	S	ASE
Nek10	MmuEX0031439	chr14:14842786-14842864	79	chr14:14840604,14842786-14842864,14843847	C3	ASE
Neto2	MmuEX0031513	chr8:85663408-85663431	24	chr8:85669534,85663408-85663431,85663306	S	ASE
Nfat5	MmuEX0031577	chr8:107338295-107338356	62	chr8:107324764,107338295-107338356,107338809	S	ASE
Nfib	MmuEX0031611	chr4:82320474-82320556	83	chr4:82327729,82320474-82320556,82296811	C2	ASE
Nfix	MmuEX0031619	chr8:84716141-84716288	148	chr8:84721643,84716141-84716288,84713857	S	ASE
Nhsl2	MmuEX0031708	chrX:102073352-102073479	128	chrX:102071479,102073352-102073479,102076162	C3	ASE
Nit1	MmuEX0031783	chr1:171344482-171344539	58	chr1:171344914,171344288+171344482-171344539,171343827	C2*	ASE
Nktr	MmuEX0031811	chr9:121728578-121728685	108	chr9:121727390,121728578-121728685,121729636	S	ASE
Nlrc3	MmuEX0031846	chr16:3948904-3948987	84	chr16:3952387,3948904-3948987,3947909	C3	ASE
Nod2	MmuEX0031944	chr8:88652865-88653331	467	chr8:88647409,88652865-88653331,88660539	C1	ASE
Nol11	MmuEX0031953	chr11:107184740-107184888	149	chr11:107186635,107184740-107184888,107181883	C2	ASE
Nom1	MmuEX0031984	chr5:29436247-29436347	101	chr5:29436057,29436247-29436347,29437597	S	ASE
Noxo1	MmuEX0032091	chr17:24698789-24698861	73	chr17:24698598,24698786+24698789-24698861+24698870,24698945	S*	ASE
Npas4	MmuEX0032112	chr19:4987778-4987887	110	chr19:4988075,4987778-4987887,4987450	S	ASE
Nphp4	MmuEX0032174	chr4:152498932-152499087	156	chr4:152488894,152498932-152499087+152499123,152518093	C3*	ASE
Nr4a2	MmuEX0032284	chr2:57108723-57108739	17	chr2:57109063,57108723-57108739,57108618+57108685	S	ASE
Nrf1	MmuEX0032327	chr6:30090269-30090304	36	chr6:30090121+30090146,30090269-30090304,30095340	S	ASE
Nrxn1	MmuEX0032371	chr17:90561802-90561828	27	chr17:90565305,90561802-90561828,90560860	S	ASE
Nrxn1	MmuEX0032372	chr17:90362760-90362941	182	chr17:90560741,90362760-90362941,90208494	C2	ASE
Nrxn1	MmuEX0032374	chr17:90059485-90059563	79	chr17:90162114,90059476+90059485-90059563,90037384	S*	ASE
Nrxn1	MmuEX0032379	chr17:90701988-90702011	24	chr17:90704066,90701988-90702011,90700905	S	ASE
Nt5c3b	MmuEX0032492	chr11:100440829-100440839	11	chr11:100440928+100441044,100440829-100440839,100440254	MIC-S	ASE
Ntng2	MmuEX0032536	chr2:29198032-29198202	171	chr2:29198456+29198814,29198010+29198032-29198202,29197149	C3*	ASE
Ntng2	MmuEX0032540	chr2:29203871-29204008	138	chr2:29204898,29203871-29204008,29197149	C2	ASE
Ntrk3	MmuEX0032553	chr7:78450887-78450989	103	chr7:78477864,78450887-78450989,78356215	C2	ASE
Nup160	MmuEX0032700	chr2:90681352-90681526	175	chr2:90679883,90681352-90681526,90683922	S	ASE
Obsl1	MmuEX0032926	chr1:75488589-75488701	113	chr1:75490796,75488589-75488701,75488062	C2	ASE
Ocrl	MmuEX0032947	chrX:47930371-47930481	111	chrX:47913048+47915582,47930371+47930178-47930481,47931752	A_C3	ASE
Ocrl	MmuEX0032953	chrX:47956210-47956233	24	chrX:47948360,47956210-47956233,47960453	S	ASE
Tenm3	MmuEX0032997	chr8:48349199-48349413	215	chr8:48367311,48349199-48349413,48310769	C3	ASE
Ogdh	MmuEX0033030	chr11:6316978-6317080	103	chr11:6313979,6316978-6317080,6334533	ME(2-3[100=100])	ASE
Ogfod1	MmuEX0033039	chr8:94039997-94040047	51	chr8:94039110,94039899+94039997-94040047,94047272	C1*	ASE
Ophn1	MmuEX0033103	chrX:98781546-98781647	102	chrX:98803085,98781546-98781647,98781017	S	ASE
Osbpl6	MmuEX0033236	chr2:76569020-76569043	24	chr2:76568242,76569020-76569043,76576990+76576996+76577012	S	ASE
Ovgp1	MmuEX0033341	chr3:105981233-105981349	117	chr3:105980277,105981233-105981349,105984573+105985053	S	ASE
P2rx6	MmuEX0033389	chr16:17567873-17567953	81	chr16:17567799,17567873-17567953,17568033	S	ASE
P2rx6	MmuEX0033390	chr16:17568261-17568370	110	chr16:17568174,17568261-17568370,17570358+17570363	S	ASE
P4ha1	MmuEX0033403	chr10:59354340-59354410	71	chr10:59352259,59354340-59354410,59361861	ME(1-2[99=100])	ASE
Padi2	MmuEX0033452	chr4:140930977-140931042	66	chr4:140927218,140930977-140931042,140932065	S	ASE
Pafah1b3	MmuEX0033465	chr7:25297372-25297470	99	chr7:25297540+25297843,25297282+25297372-25297470,25297175	S*	ASE
Pafah2	MmuEX0033469	chr4:134405006-134405102	97	chr4:134404243,134405006-134405102,134410779+134410904	S	ASE
Papss2	MmuEX0033622	chr19:32646329-32646343	15	chr19:32641411,32646329-32646343,32651896	S	ASE
Pard3	MmuEX0033643	chr8:127410729-127410773	45	chr8:127409617+127409704+127409707,127410729-127410773,127415570	S	ASE
Pbx1	MmuEX0033848	chr1:168195748-168195883	136	chr1:168203347,168195748-168195883,168191437	S	ASE
Pcbd2	MmuEX0033863	chr13:55733757-55733809	53	chr13:55733067,55733670+55733720+55733757-55733809,55775367	C1*	ASE
Pde11a	MmuEX0034136	chr2:76058976-76059085	110	chr2:76075353,76058976-76059085,76050230	S	ASE
Pde7b	MmuEX0034207	chr10:20610567-20610605	39	chr10:20619130,20610567-20610605,20479758	S	ASE
Pdgfd	MmuEX0034237	chr9:6359703-6359917	215	chr9:6337441,6359703-6359917,6376895	S	ASE
Pdlim3	MmuEX0034279	chr8:45913697-45913960	264	chr8:45909086,45913697-45913960,45915129	C3	ASE
Pdlim5	MmuEX0034284	chr3:142304705-142304722	18	chr3:142306284,142304705-142304722,142304469	C2	ASE
Pdlim5	MmuEX0034285	chr3:142306284-142306298	15	chr3:142312123,142306284-142306298,142304722	A_C1	ASE
Pdlim5	MmuEX0034286	chr3:142284797-142284916	120	chr3:142303943,142284797-142284916,142277998+142278001	S	ASE
Pdlim7	MmuEX0034298	chr13:55507864-55507880	17	chr13:55508208,55507864-55507880,55507624	C2	ASE
Pdzd2	MmuEX0034362	chr15:12445603-12445665	63	chr15:12457798+12458254,12445523+12445603-12445665,12437259	C2*	ASE
Pecam1	MmuEX0034411	chr11:106662002-106662024	23	chr11:106671742,106662002-106662024,106655162	C2	ASE
Pex5l	MmuEX0034525	chr3:33004304-33004400	97	chr3:33005920,33004304-33004400,32993001	S	ASE
Pfas	MmuEX0034552	chr11:69003192-69003211	20	chr11:69003696,69003192-69003211,69002615	S	ASE
Pfkfb3	MmuEX0034574	chr2:11478036-11478058	23	chr2:11480109+11480198,11478036-11478058,11474543	C1	ASE
Pgbd1	MmuEX0034613	chr13:21428268-21428362	95	chr13:21433391,21428268-21428362+21428378,21423624	S*	ASE
Phc2	MmuEX0034683	chr4:128711497-128711588	92	chr4:128711144,128711497-128711588+128711663,128712059	S*	ASE
Phf14	MmuEX0034715	chr6:12044465-12044490	26	chr6:12007106,12044465-12044490,12047827	C1	ASE
Phf7	MmuEX0034783	chr14:31239120-31239236	117	chr14:31239631,31239120-31239236,31238482	S	ASE
Pik3cb	MmuEX0035151	chr9:99101175-99101249	75	chr9:99105531,99101175-99101249+99101400,99094663	S*	ASE
Pkn3	MmuEX0035436	chr2:30088696-30088772	77	chr2:30088582,30088696-30088772,30089810+30089813+30089839	S	ASE
Pkn3	MmuEX0035439	chr2:30090068-30090175	108	chr2:30089981,30090068-30090175,30090271+30090331+30090340	S	ASE
Pkp4	MmuEX0035465	chr2:59266388-59266500	113	chr2:59214814,59266388-59266500,59289218	C1	ASE
Pla2g1b	MmuEX0035482	chr5:115470782-115470941	160	chr5:115466320,115470782-115470941,115471993	S	ASE
Jmjd7	MmuEX0035496	chr2:120031307-120031402	96	chr2:120030872,120031307-120031402+120031385,120032114+120031575	A_C1	ASE
Pla2r1	MmuEX0035533	chr2:60534723-60535103	381	chr2:60553010,60534653+60534723-60535103,60530540	S*	ASE
Plcb4	MmuEX0035590	chr2:135965052-135965087	36	chr2:135961819,135965052-135965087,135967025	S	ASE
Plcd4	MmuEX0035603	chr1:74563451-74563623	173	chr1:74560493,74563451-74563623+74563939,74564377	C2*	ASE
Pld2	MmuEX0035655	chr11:70544128-70544277	150	chr11:70543095,70544128-70544277,70551129+70551180	S	ASE
Plec	MmuEX0035673	chr15:76194559-76194573	15	chr15:76194751,76194559-76194573,76194430	MIC-S	ASE
Plec	MmuEX0035674	chr15:76178519-76178665	147	chr15:76179659,76178519-76178665+76181899,76178385	C1*	ASE
Plekha4	MmuEX0035702	chr7:45553569-45553681	113	chr7:45553294,45553569-45553681,45553765+45553774	C1	ASE
Plekhj1	MmuEX0035798	chr10:80797910-80797977	68	chr10:80798081,80797910-80797977,80797839	S	ASE
Kiz	MmuEX0035840	chr2:146942090-146942175	86	chr2:146891284,146942010+146942090-146942175,146952978	C3*	ASE
Kiz	MmuEX0035842	chr2:146950523-146950588	66	chr2:146942979,146950523-146950588,146952978	C1	ASE
Plk5	MmuEX0035854	chr10:80358242-80358334	93	chr10:80358091,80358217+80358242-80358334+80358358+80358382,80358730+80358748+80358775+80358787	S*	ASE
Plod2	MmuEX0035870	chr9:92601985-92602047	63	chr9:92600882,92601985-92602047,92602948	S	ASE
Pmf1	MmuEX0035969	chr3:88399711-88399816	106	chr3:88410156,88399711-88399816,88399235	S	ASE
Podn	MmuEX0036109	chr4:108024277-108024341	65	chr4:108025516,108024277-108024341+108024363,108023412	S*	ASE
Pola1	MmuEX0036159	chrX:93573108-93573145	38	chrX:93575779,93573108-93573145+93573232,93562019	S*	ASE
Poln	MmuEX0036261	chr5:34079902-34079959	58	chr5:34103898,34079902-34079959,34032828	C2	ASE
Polr3c	MmuEX0036319	chr3:96723797-96723992	196	chr3:96727113+96727205+96727349,96723797-96723992+96724052+96724085,96719565	C3*	ASE
Porcn	MmuEX0036385	chrX:8201663-8201672	10	chrX:8203026+8203159+8203792,8201658+8201663-8201672,8201569	MIC-S	ASE
Porcn	MmuEX0036386	chrX:8199067-8199152	86	chrX:8199231,8199067-8199152,8198085	C1	ASE
Porcn	MmuEX0036388	chrX:8204196-8204317	122	chrX:8205565,8204196-8204317+8204388,8201276	C3*	ASE
Ppfia2	MmuEX0036512	chr10:106929054-106929145	92	chr10:106927862,106929054-106929145,106931123	S	ASE
Ppil2	MmuEX0036581	chr16:17109645-17109694	50	chr16:17111143,17109645-17109694,17107224	S	ASE
Ppm1e	MmuEX0036627	chr11:87237130-87237223	94	chr11:87237432,87237130-87237223,87231928	S	ASE
Ppm1n	MmuEX0036645	chr7:19278085-19278190	106	chr7:19278270,19278085-19278190,19278010	S	ASE
Ppp1r12b	MmuEX0036690	chr1:134872268-134872310	43	chr1:134872807,134872268-134872310,134865960	C1	ASE
Ppp1r12c	MmuEX0036696	chr7:4497217-4497335	119	chr7:4501266,4497217-4497335,4489892	C3	ASE
Ppp1r9a	MmuEX0036734	chr6:5154009-5154207	199	chr6:5134174,5154009-5154207+5154336,5156121	C2*	ASE
Ppp3cb	MmuEX0036794	chr14:20511474-20511500	27	chr14:20515523,20511474-20511500,20509497+20509500	S	ASE
Ppp3cc	MmuEX0036798	chr14:70225928-70225954	27	chr14:70235140,70225928-70225954,70225045+70225048	S	ASE
Ppp4r1	MmuEX0036813	chr17:65816908-65817027	120	chr17:65816050,65816908-65817027,65824260+65824448	S	ASE
Prdm9	MmuEX0037004	chr17:15557547-15557574	28	chr17:15559023,15557547-15557574+15557693,15557457	S*	ASE
Prg4	MmuEX0037051	chr1:150458149-150458292	144	chr1:150460652,150458149-150458292,150456337	S	ASE
Prmt1	MmuEX0037226	chr7:44983771-44983813	43	chr7:44984080,44983771-44983813,44983587	C3	ASE
Prom1	MmuEX0037287	chr5:44001270-44001293	24	chr5:44001786,44001270-44001293,44000845	C2	ASE
Prosc	MmuEX0037308	chr8:27051259-27051401	143	chr8:27049280+27049308,27051259-27051401,27052236	S	ASE
Prpf18	MmuEX0037314	chr2:4648097-4648123	27	chr2:4648241,4648097-4648123,4645673	S	ASE
Prss36	MmuEX0037446	chr7:127934139-127934280	142	chr7:127934390,127934139-127934280,127933832	C2	ASE
Prune2	MmuEX0037468	chr19:17195923-17195931	9	chr19:17193429,17195923-17195931,17199113	MIC-S	ASE
Prune2	MmuEX0037475	chr19:17124938-17125703	766	chr19:17113742,17124938-17125703,17193256+17193259	C3	ASE
Psd3	MmuEX0037495	chr8:67901808-67901810	3	chr8:67904111+67904115+67904117,67901808-67901810,67883070+67883071	MIC-S	ASE
Psrc1	MmuEX0037610	chr3:108384236-108384285	50	chr3:108383895,108384236-108384285,108384374	C3	ASE
Ptk2	MmuEX0037733	chr15:73211987-73211995	9	chr15:73215979,73211987-73211995,73210897	MIC-S	ASE
Ptk2	MmuEX0037745	chr15:73283267-73283350	84	chr15:73292035,73283267-73283350,73276913	C2	ASE
Ptma	MmuEX0037753	chr1:86528775-86528856	82	chr1:86528464,86528775-86528856,86529173	C3	ASE
Ptpn3	MmuEX0037838	chr4:57240786-57240849	64	chr4:57244975,57240786-57240849,57239700	S	ASE
Ptpn4	MmuEX0037853	chr1:119773229-119773271	43	chr1:119783482,119773229-119773271,119773127	C1	ASE
Ptprd	MmuEX0037895	chr4:76099412-76099605	194	chr4:76102955,76099412-76099605,76085558+76085561	C3	ASE
Ptprd	MmuEX0037896	chr4:76095520-76095546	27	chr4:76099412,76095520-76095546,76091539	S	ASE
Ptpre	MmuEX0037899	chr7:135601465-135601487	23	chr7:135538116,135601465-135601487,135643858	S	ASE
Ptprf	MmuEX0037909	chr4:118225799-118226377	579	chr4:118226454,118225799-118226377,118225126	S	ASE
Ptprs	MmuEX0037987	chr17:56426387-56426455	69	chr17:56427939,56426387-56426455+56426480+56426504,56424977	C3*	ASE
Ptprz1	MmuEX0038009	chr6:23024714-23024734	21	chr6:23022284,23024714-23024734,23024945	S	ASE
Pts	MmuEX0038017	chr9:50525262-50525284	23	chr9:50526870,50525262-50525284,50524779	C1	ASE
Pxn	MmuEX0038108	chr5:115550121-115550359	239	chr5:115546948,115550121-115550359+115550387,115551851	C2*	ASE
R3hdm1	MmuEX0038207	chr1:128184400-128184654	255	chr1:128182164+128182194+128182212,128184400-128184654,128186758	S	ASE
Rab28	MmuEX0038308	chr5:41626987-41627081	95	chr5:41628158,41626987-41627081,41625862	C3	ASE
Rab34	MmuEX0038326	chr11:78189294-78189390	97	chr11:78188511+78188924,78189010+78189178+78189205+78189294-78189390,78189571	S*	ASE
Rab6a	MmuEX0038387	chr7:100629838-100629943	106	chr7:100628457,100629838-100629943,100631742	C1	ASE
Rabep2	MmuEX0038417	chr7:126444523-126444578	56	chr7:126444429,126444523-126444578,126444820	S	ASE
Rapgef2	MmuEX0038777	chr3:79082624-79082647	24	chr3:79083199,79082624-79082647,79081285	S	ASE
Rapgef6	MmuEX0038818	chr11:54671655-54671678	24	chr11:54668737,54671655-54671678,54676195	S	ASE
Raph1	MmuEX0038829	chr1:60518980-60519060	81	chr1:60525592,60518980-60519060,60503595	C1	ASE
Rasa2	MmuEX0038871	chr9:96577131-96577143	13	chr9:96577473,96577131-96577143,96576387	S	ASE
Rasal1	MmuEX0038893	chr5:120652567-120652727	161	chr5:120649534+120649558,120652567-120652727,120652814	S	ASE
Rassf6	MmuEX0038951	chr5:90617707-90617785	79	chr5:90631508,90617707-90617785,90615937+90615980+90616003	S	ASE
Rbfox2	MmuEX0039024	chr15:77231387-77231437	51	chr15:77306364,77231387-77231437,77132941	S	ASE
Rbms3	MmuEX0039210	chr9:116636369-116636479	111	chr9:116678647,116636369-116636479,116586095	C2	ASE
Rdm1	MmuEX0039333	chr11:101630826-101630979	154	chr11:101630360,101630797+101630820+101630826-101630979,101633721+101633802	S*	ASE
Rec8	MmuEX0039340	chr14:55621235-55621274	40	chr14:55619700,55621235-55621274+55621319,55622215	S*	ASE
Reep3	MmuEX0039383	chr10:67034071-67034113	43	chr10:67034599,67034071-67034113,67030444	C3	ASE
Rell2	MmuEX0039399	chr18:37956328-37956567	240	chr18:37955909,37956328-37956567,37956929	C1	ASE
Rffl	MmuEX0039508	chr11:82811028-82811111	84	chr11:82812400+82812676,82811028-82811111,82810218	S	ASE
Rfxap	MmuEX0039572	chr3:54805752-54805838	87	chr3:54807199,54805752-54805838,54805467	S	ASE
Rgl2	MmuEX0039589	chr17:33930245-33930441	197	chr17:33929638+33930044,33930245-33930441,33931726	S	ASE
Rgs11	MmuEX0039614	chr17:26205707-26205775	69	chr17:26205189,26205707-26205775,26207299	C3	ASE
Rgs18	MmuEX0039640	chr1:144773521-144773582	62	chr1:144774567,144773521-144773582,144756089	S	ASE
Rgs22	MmuEX0039651	chr15:36087338-36087468	131	chr15:36092793+36092824+36092830,36087338-36087468,36083741	S	ASE
Rgs22	MmuEX0039655	chr15:36098215-36098314	100	chr15:36101727,36098215-36098314+36098376,36092998	C3*	ASE
Rgs6	MmuEX0039665	chr12:82985295-82985394	100	chr12:82651912,82985295-82985394,83047559	S	ASE
Rhbdl3	MmuEX0039713	chr11:80302664-80302687	24	chr11:80301271,80302664-80302687,80319558	C1	ASE
Rilpl1	MmuEX0039831	chr5:124495899-124495922	24	chr5:124501840,124495899-124495922,124493844	ME(1-2[97=100])	ASE
Rnf185	MmuEX0040104	chr11:3428884-3428902	19	chr11:3432400,3428884-3428902,3426678	S	ASE
Rnf214	MmuEX0040148	chr9:45866947-45867051	105	chr9:45867500,45866947-45867051,45866661	S	ASE
Robo1	MmuEX0040254	chr16:72956275-72956283	9	chr16:72935786,72956275-72956283,72960081	S	ASE
Robo1	MmuEX0040255	chr16:72993667-72993693	27	chr16:72989796,72993667-72993693,72995117	S	ASE
Rock2	MmuEX0040273	chr12:16954091-16954179	89	chr12:16953732,16954091-16954179,16954907	C3	ASE
Rock2	MmuEX0040275	chr12:16935151-16935318	168	chr12:16934346,16935151-16935318,16940403	C3	ASE
Rpain	MmuEX0040322	chr11:70973802-70973913	112	chr11:70973075,70973802-70973913,70974069	S	ASE
Rpgr	MmuEX0040362	chrX:10202010-10202090	81	chrX:10205858+10206123,10202010-10202090+10202165,10182052	C2*	ASE
Rpgr	MmuEX0040365	chrX:10194818-10194983	166	chrX:10205858+10206123,10194818-10194983,10182052	C2	ASE
Rps6ka6	MmuEX0040495	chrX:111446379-111446393	15	chrX:111450292,111446379-111446393,111446290	S	ASE
Rsbn1	MmuEX0040618	chr3:103930037-103930154	118	chr3:103929024,103930037-103930154,103953637	C1	ASE
Ryr1	MmuEX0040852	chr7:29044919-29044936	18	chr7:29045604,29044919-29044936,29043929	S	ASE
Sag	MmuEX0040931	chr1:87844112-87844121	10	chr1:87840847,87844112-87844121,87844869+87844915	S	ASE
Sag	MmuEX0040932	chr1:87821307-87821383	77	chr1:87817575,87821307-87821383,87823317	S	ASE
Samd14	MmuEX0040944	chr11:95019361-95019498	138	chr11:95014406,95019361-95019498+95019522+95019527+95019533,95019930	S*	ASE
Scaf4	MmuEX0041107	chr16:90257253-90257393	141	chr16:90257982,90257253-90257393+90257396+90257402,90252450	S*	ASE
Scamp2	MmuEX0041134	chr9:57578274-57578402	129	chr9:57577737+57577773,57578274-57578402,57579433	S	ASE
Scaper	MmuEX0041164	chr9:55807606-55807758	153	chr9:55809102,55807606-55807758,55807120	S	ASE
Scarb1	MmuEX0041173	chr5:125281105-125281233	129	chr5:125283899,125281105-125281233,125277865	S	ASE
Scel	MmuEX0041190	chr14:103574909-103574935	27	chr14:103574436,103574909-103574935,103576192	S	ASE
Sec14l3	MmuEX0041431	chr11:4066460-4066503	44	chr11:4066212,4066460-4066503,4066640	S	ASE
Sec31b	MmuEX0041518	chr19:44543266-44543389	124	chr19:44543701,44543266-44543389,44536131+44536253	C2	ASE
Senp7	MmuEX0041689	chr16:56184761-56184829	69	chr16:56184190,56184761-56184829,56186059	S	ASE
Senp7	MmuEX0041693	chr16:56111606-56111803	198	chr16:56097431,56111606-56111803,56123779	S	ASE
Serpinb6b	MmuEX0041784	chr13:32968500-32968674	175	chr13:32965543,32968500-32968674+32969051,32971471	S*	ASE
Setd4	MmuEX0041832	chr16:93590256-93590286	31	chr16:93590874,93590256-93590286,93590085	S	ASE
Sf1	MmuEX0041897	chr19:6368364-6368439	76	chr19:6365792,6368364-6368439,6371267	S	ASE
Sf3b3	MmuEX0041909	chr8:110829519-110829547	29	chr8:110831484,110829519-110829547,110826246	S	ASE
Sfxn1	MmuEX0041985	chr13:54104044-54104063	20	chr13:54096780,54104044-54104063,54104802	S	ASE
Sfxn2	MmuEX0041987	chr19:46591493-46591542	50	chr19:46591170,46591493-46591542+46591546,46592300	S*	ASE
Sfxn4	MmuEX0042005	chr19:60855827-60855852	26	chr19:60857210,60855827-60855852,60854060	C1	ASE
Sgce	MmuEX0042031	chr6:4690469-4690495	27	chr6:4691429,4690469-4690495,4689767	S	ASE
Shank3	MmuEX0042253	chr15:89556721-89556748	28	chr15:89549882,89556721-89556748,89557735+89557961	C1	ASE
Shc1	MmuEX0042269	chr3:89424190-89424243	54	chr3:89423816,89424190-89424243,89424555	S	ASE
Shroom1	MmuEX0042325	chr11:53465120-53465308	189	chr11:53464330,53465105+53465120-53465308+53465397,53465496	S*	ASE
Sigirr	MmuEX0042363	chr7:141093200-141093330	131	chr7:141093727,141093200-141093330,141093118	S	ASE
Sirt7	MmuEX0042472	chr11:120619149-120619290	142	chr11:120619683,120619149-120619290,120619049	C3	ASE
Slamf7	MmuEX0042531	chr1:171637297-171637400	104	chr1:171638663,171637297-171637400,171636374	C1	ASE
Slc12a7	MmuEX0042595	chr13:73810694-73810708	15	chr13:73810084,73810694-73810708,73812203	C3	ASE
Slc24a5	MmuEX0042815	chr2:125085657-125085863	207	chr2:125083314,125085657-125085863,125087420	S	ASE
Slc2a8	MmuEX0043044	chr2:32975314-32975484	171	chr2:32976137,32975314-32975484,32974915+32974983	C2	ASE
Slc37a3	MmuEX0043204	chr6:39347289-39347430	142	chr6:39349340,39347289-39347430,39345996	S	ASE
Slc38a6	MmuEX0043255	chr12:73344793-73344893	101	chr12:73343748,73344793-73344893,73350514	C1	ASE
Slc39a13	MmuEX0043286	chr2:91064906-91065007	102	chr2:91065582,91064906-91065007,91064804+91064829	S	ASE
Slc43a1	MmuEX0043330	chr2:84860090-84860163	74	chr2:84859830,84860090-84860163+84860363,84862883	C3*	ASE
Slc8a1	MmuEX0043592	chr17:81441652-81441666	15	chr17:81441773,81441652-81441666,81437813	MIC-S	ASE
Slc8a3	MmuEX0043602	chr12:81209454-81209471	18	chr12:81214066,81209454-81209471,81205016	S	ASE
Slit2	MmuEX0043691	chr5:48220967-48220990	24	chr5:48220080,48220967-48220990,48223521	C3	ASE
Smarca2	MmuEX0043772	chr19:26749852-26749942	91	chr19:26720947,26749852-26749942+26749947,26751824	S*	ASE
Smarcad1	MmuEX0043785	chr6:65085728-65085904	177	chr6:65084705,65085728-65085904,65090096	C3	ASE
Smtn	MmuEX0044006	chr11:3520848-3520894	47	chr11:3521817,3520752+3520848-3520894+3520916,3517827	S*	ASE
Sned1	MmuEX0044120	chr1:93259649-93259779	131	chr1:93259106,93259645+93259649-93259779+93259807,93261649	S*	ASE
Soat2	MmuEX0044320	chr15:102154261-102154368	108	chr15:102151161,102154261-102154368,102156812+102156845	C2	ASE
Sobp	MmuEX0044325	chr10:43020982-43022918	1937	chr10:43074593,43020982-43022918,43004414	C1	ASE
Sorbs1	MmuEX0044367	chr19:40369690-40369719	30	chr19:40373476,40369690-40369719,40365166	S	ASE
Sorbs2	MmuEX0044383	chr8:45783543-45783626	84	chr8:45775703,45783543-45783626,45789976	C3	ASE
Sp100	MmuEX0044454	chr1:85706840-85706954	115	chr1:85701443,85706837+85706840-85706954+85707037,85708993+85708998	C3*	ASE
Sp100	MmuEX0044455	chr1:85707227-85707298	72	chr1:85701443,85707227-85707298,85708993+85708998	C3	ASE
Spag9	MmuEX0044509	chr11:94089750-94089761	12	chr11:94089655,94089750-94089761,94090558	S	ASE
Spata1	MmuEX0044532	chr3:146468106-146468204	99	chr3:146469625,146468106-146468204,146465996	S	ASE
Spata17	MmuEX0044541	chr1:187117263-187117469	207	chr1:187140373,187117263-187117469,187112626	C1	ASE
Spen	MmuEX0044636	chr4:141485588-141485672	85	chr4:141487566,141485559+141485576+141485588-141485672,141483825	S*	ASE
Srpk1	MmuEX0044934	chr17:28600869-28600894	26	chr17:28602688,28600869-28600894,28600456	S	ASE
Srrt	MmuEX0044977	chr5:137299558-137299672	115	chr5:137299754,137299558-137299672,137298883	S	ASE
Srsf11	MmuEX0044989	chr3:158023243-158023359	117	chr3:158026725,158023243-158023359,158022950	S	ASE
Ssrp1	MmuEX0045076	chr2:85042423-85042431	9	chr2:85041656+85042315,85042423-85042431,85042693+85042956	MIC-S	ASE
St3gal6	MmuEX0045121	chr16:58488904-58488981	78	chr16:58493680,58488904-58488981,58486468+58486498	S	ASE
St6galnac6	MmuEX0045153	chr2:32608042-32608096	55	chr2:32607111,32608042-32608096,32609226	C1	ASE
St7l	MmuEX0045175	chr3:104880924-104880963	40	chr3:104874942,104880924-104880963,104882793	C1	ASE
Stim2	MmuEX0045375	chr5:54110116-54110139	24	chr5:54109870,54110116-54110139,54110537	S	ASE
Mok	MmuEX0045427	chr12:110810605-110810741	137	chr12:110811779,110810605-110810741+110810778,110810023	S*	ASE
Stradb	MmuEX0045532	chr1:58992204-58992375	172	chr1:58991136,58992204-58992375,58992651	S	ASE
Stx3	MmuEX0045591	chr19:11781567-11781680	114	chr19:11783026,11781567-11781680,11777170	C3	ASE
Stxbp5l	MmuEX0045652	chr16:37241104-37241244	141	chr16:37241339,37241104-37241244,37236302	S	ASE
Sun1	MmuEX0045736	chr5:139229753-139229944	192	chr5:139226885,139229753-139229944,139230608+139230773	C1	ASE
Supt5	MmuEX0045761	chr7:28330018-28330029	12	chr7:28330580,28330018-28330029,28329652	S	ASE
Susd2	MmuEX0045804	chr10:75642463-75642670	208	chr10:75643874,75642463-75642670,75641600	C3	ASE
Kmt5b	MmuEX0045821	chr19:3796640-3796708	69	chr19:3793215,3796640-3796708,3802075	S	ASE
Sv2c	MmuEX0045837	chr13:96048407-96048587	181	chr13:96088220,96048407-96048587,96030634	S	ASE
Svil	MmuEX0045843	chr18:5077371-5077418	48	chr18:5074004,5077371-5077418,5082783	S	ASE
Sybu	MmuEX0045878	chr15:44746246-44746459	214	chr15:44748309,44746246-44746459+44746462,44718963+44718985	S*	ASE
Sycp3	MmuEX0045903	chr10:88466439-88466556	118	chr10:88463870,88466439-88466556,88467283	S	ASE
Synj2	MmuEX0045990	chr17:6029729-6029834	106	chr17:6028586,6029684+6029700+6029729-6029834,6032697	S*	ASE
Taf8	MmuEX0046224	chr17:47490143-47490282	140	chr17:47493562,47490143-47490282,47489896	S	ASE
Taok2	MmuEX0046279	chr7:126867315-126867421	107	chr7:126868110,126867315-126867421,126867179	S	ASE
Tbc1d16	MmuEX0046421	chr11:119175347-119175391	45	chr11:119208771,119175347-119175391+119175394,119158892	S*	ASE
Tbc1d23	MmuEX0046462	chr16:57177932-57178020	89	chr16:57182851,57177932-57178020,57173159	C2	ASE
Tbc1d7	MmuEX0046496	chr13:43169118-43169250	133	chr13:43169802,43169118-43169250,43168854	S	ASE
Tcf3	MmuEX0046671	chr10:80412827-80413062	236	chr10:80413205,80412827-80413062,80410274	C2	ASE
Tfap2b	MmuEX0046696	chr1:19212397-19212423	27	chr1:19209248,19212397-19212423,19213951	S	ASE
Tcte2	MmuEX0046759	chr17:13724902-13724963	62	chr17:13727894+13727911+13727922,13724902-13724963,13717633	C3	ASE
Tctn1	MmuEX0046774	chr5:122250447-122250467	21	chr5:122251612,122250447-122250467,122248983	S	ASE
Tdrd9	MmuEX0046847	chr12:112046156-112046265	110	chr12:112044870,112046156-112046265+112046335,112046956	S*	ASE
Tead1	MmuEX0046857	chr7:112856053-112856064	12	chr7:112842102,112856053-112856064,112856798	C1	ASE
Tead4	MmuEX0046877	chr6:128243370-128243509	140	chr6:128246321,128243370-128243509,128230728+128230732	C2	ASE
Tesk2	MmuEX0046980	chr4:116752553-116752694	142	chr4:116751226,116752553-116752694,116771800	C1	ASE
Tet2	MmuEX0046993	chr3:133479342-133479365	24	chr3:133480133,133479342-133479365,133476635	S	ASE
Tex14	MmuEX0047018	chr11:87543284-87543377	94	chr11:87542567,87543284-87543377,87549432	C1	ASE
Tgfb2	MmuEX0047099	chr1:186690721-186690804	84	chr1:186704052,186690721+186690724-186690804,186649898	A_C3	ASE
Thap7	MmuEX0047171	chr16:17528935-17529075	141	chr16:17530230,17528935-17529075,17528740	S	ASE
Thsd4	MmuEX0047252	chr9:60482423-60482495	73	chr9:60497098,60482423-60482495,60428525	C1	ASE
Tjp1	MmuEX0047390	chr7:65314093-65314332	240	chr7:65314659,65314093-65314332,65313424	S	ASE
Tle1	MmuEX0047418	chr4:72157463-72157479	17	chr4:72158213,72157463-72157479,72145420	S	ASE
Tle2	MmuEX0047430	chr10:81577629-81577691	63	chr10:81576642+81576718,81577629-81577691,81580257	S	ASE
Tln1	MmuEX0047495	chr4:43534161-43534163	3	chr4:43534390,43534161-43534163,43533968	MIC-S	ASE
Tmc6	MmuEX0047578	chr11:117770691-117770786	96	chr11:117772673,117770691-117770786+117770802,117770544	S*	ASE
Tmc8	MmuEX0047588	chr11:117790216-117790339	124	chr11:117786868+117786879,117790216-117790339,117792538+117792541	C2	ASE
Tmem116	MmuEX0047686	chr5:121476822-121476922	101	chr5:121467985,121476822-121476922,121482333	C2	ASE
Tmem143	MmuEX0047747	chr7:45908107-45908237	131	chr7:45907112,45908107-45908237+45908304+45908528,45909322	S*	ASE
Tmem161a	MmuEX0047785	chr8:70176845-70176925	81	chr8:70172440+70172561,70176807+70176845-70176925,70180539	C3*	ASE
Tmem209	MmuEX0047898	chr6:30508666-30508761	96	chr6:30509685,30508666-30508761+30508802+30508842,30508512	S*	ASE
Tmem68	MmuEX0048070	chr4:3562020-3562143	124	chr4:3564093,3562020-3562143+3562146,3560692	S*	ASE
Tmem72	MmuEX0048076	chr6:116701842-116701866	25	chr6:116701977,116701842-116701866,116698392	S	ASE
Tmpo	MmuEX0048158	chr10:91153085-91153180	96	chr10:91158748,91153085-91153180,91151797	C3	ASE
Tmprss13	MmuEX0048166	chr9:45338256-45338418	163	chr9:45337089,45338256-45338418,45339235	S	ASE
Tnfrsf10b	MmuEX0048250	chr14:69780504-69780573	70	chr14:69777815,69780504-69780573,69782232	S	ASE
Tnfrsf25	MmuEX0048272	chr4:152118247-152118302	56	chr4:152117694,152118247-152118302,152118401	C2	ASE
Tnnt2	MmuEX0048339	chr1:135843781-135843814	34	chr1:135840912+135841911+135840913,135843785+135843774+135843781-135843814,135845555	A_C3	ASE
Tnnt2	MmuEX0048341	chr1:135850379-135850387	9	chr1:135849460,135850379-135850387,135850711	MIC-S	ASE
Tnnt3	MmuEX0048346	chr7:142505522-142505530	9	chr7:142501654+142502757+142504065+142505299+142505491,142505516+142505522-142505530,142507703+142507750+142507770+142508335	MIC-M	ASE
Tns1	MmuEX0048409	chr1:73946892-73946975	84	chr1:73952421,73946892-73946975,73942106	C1	ASE
Tns1	MmuEX0048419	chr1:73936332-73936355	24	chr1:73937225,73936332-73936355,73935936	C3	ASE
Tpk1	MmuEX0048587	chr6:43519161-43519252	92	chr6:43523884,43519161-43519252,43488970	S	ASE
Tpk1	MmuEX0048591	chr6:43469002-43469148	147	chr6:43488875,43469002-43469148,43423732	S	ASE
Tpm1	MmuEX0048598	chr9:67031951-67032026	76	chr9:67032794,67031951-67032026,67031514	ME(1-2[100=100])	ASE
Tpm2	MmuEX0048599	chr4:43519003-43519078	76	chr4:43519227,43519003-43519078,43518464	ME(1-2[100=100])	ASE
Traf3ip1	MmuEX0048703	chr1:91516114-91516176	63	chr1:91507568,91516114-91516176,91518294	C1	ASE
Traf3ip1	MmuEX0048707	chr1:91500773-91500910	138	chr1:91499663,91500773-91500910,91505423	C3	ASE
Trappc9	MmuEX0048796	chr15:73042177-73042203	27	chr15:73050595,73042177-73042203,73031643	S	ASE
Trdn	MmuEX0048808	chr10:33200163-33200222	60	chr10:33196125,33200163-33200222,33233855	S	ASE
Trdn	MmuEX0048809	chr10:33343076-33343123	48	chr10:33337539,33343076-33343123,33363978	S	ASE
Trim26	MmuEX0048880	chr17:36854284-36854301	18	chr17:36852693,36854284-36854301+36854711,36856071+36856202	S*	ASE
Trim30a	MmuEX0048885	chr7:104421435-104421457	23	chr7:104429121,104421435-104421457,104412315	S	ASE
Trim37	MmuEX0048910	chr11:87143127-87143214	88	chr11:87140601,87143127-87143214,87145464	S	ASE
Trim46	MmuEX0048927	chr3:89244150-89244411	262	chr3:89245120,89244150-89244411,89243927	C2	ASE
Trim68	MmuEX0048944	chr7:102679674-102679696	23	chr7:102680137,102679674-102679696,102679136	S	ASE
Trim72	MmuEX0048948	chr7:128008452-128008474	23	chr7:128008017,128008452-128008474,128009072	S	ASE
Trmu	MmuEX0049059	chr15:85894178-85894283	106	chr15:85894020,85894178-85894283,85894926	S	ASE
Trnau1ap	MmuEX0049065	chr4:132328469-132328566	98	chr4:132329353+132329471,132328469-132328566,132326045	C1	ASE
Trnau1ap	MmuEX0049066	chr4:132325946-132326045	100	chr4:132329353+132329471,132325946-132326045,132325260	C2	ASE
Trp53i13	MmuEX0049095	chr11:77512653-77512694	42	chr11:77512897,77512653-77512694,77509726	S	ASE
Trp63	MmuEX0049100	chr16:25886206-25886299	94	chr16:25884955,25886206-25886299,25889008	S	ASE
Trpc1	MmuEX0049105	chr9:95736820-95736921	102	chr9:95743197,95736820-95736921,95732209	C1	ASE
Trpm2	MmuEX0049145	chr10:77916365-77916371	7	chr10:77917707+77918080,77916365-77916371,77914798	MIC-S	ASE
Trpm2	MmuEX0049146	chr10:77930799-77930801	3	chr10:77932135,77930799-77930801,77929961+77930654+77930657	MIC-S	ASE
Trpm4	MmuEX0049162	chr7:45327272-45327452	181	chr7:45333382+45333423,45327272-45327452+45327594,45327140	C2*	ASE
Ttc13	MmuEX0049420	chr8:124699656-124699721	66	chr8:124709903,124699656-124699721,124695752	C2	ASE
Ttc14	MmuEX0049434	chr3:33802859-33802943	85	chr3:33801390,33802859-33802943,33803075	S	ASE
Ttc28	MmuEX0049506	chr5:111281880-111281903	24	chr5:111280751,111281880-111281903,111282771	S	ASE
Ttc3	MmuEX0049527	chr16:94409684-94409729	46	chr16:94403368,94409684-94409729,94415949	C3	ASE
Ttc6	MmuEX0049582	chr12:57725572-57725782	211	chr12:57714141,57725572-57725782,57728407	S	ASE
Ttll3	MmuEX0049661	chr6:113401302-113401497	196	chr6:113399771,113401302-113401497,113405299	S	ASE
Ttll5	MmuEX0049685	chr12:85889159-85889240	82	chr12:85879475,85889159-85889240,85898993	C3	ASE
Ttll5	MmuEX0049691	chr12:85843946-85843998	53	chr12:85843860,85843946-85843998,85845247	S	ASE
Ttn	MmuEX0049850	chr2:76965091-76965228	138	chr2:76967054,76965091-76965228,76955088	C1	ASE
Tube1	MmuEX0049887	chr10:39144756-39144931	176	chr10:39144562+39144572,39144756-39144931,39145444+39145573	S	ASE
Tulp2	MmuEX0049930	chr7:45518586-45518885	300	chr7:45517916+45517967,45518586-45518885+45518906,45519731	S*	ASE
Uap1l1	MmuEX0050063	chr2:25363244-25363384	141	chr2:25363806,25363244-25363384,25362848	S	ASE
Ubxn6	MmuEX0050421	chr17:56069691-56069775	85	chr17:56070652,56069691-56069775,56069613	S	ASE
Uckl1	MmuEX0050439	chr2:181572470-181572486	17	chr2:181573074,181572470-181572486,181570598	S	ASE
Uggt1	MmuEX0050467	chr1:36176776-36176799	24	chr1:36177518,36176776-36176799,36176327	S	ASE
Uggt2	MmuEX0050484	chr14:119018818-119018903	86	chr14:119026422,119018818-119018903,119014607	C2	ASE
Upb1	MmuEX0050680	chr10:75429962-75430131	170	chr10:75415077,75429962-75430131,75436146	C2	ASE
Upk1b	MmuEX0050707	chr16:38781091-38781186	96	chr16:38784194,38781091-38781186,38780148	S	ASE
Uso1	MmuEX0050799	chr5:92183482-92183502	21	chr5:92182109,92183482-92183502,92187235	S	ASE
Usp16	MmuEX0050848	chr16:87461965-87462140	176	chr16:87458742,87461965-87462140,87464735	S	ASE
Usp54	MmuEX0051087	chr14:20564868-20565063	196	chr14:20565943,20564868-20565063,20562242	C1	ASE
Utrn	MmuEX0051174	chr10:12750465-12750542	78	chr10:12751495,12750465-12750542,12750123	A_S	ASE
Vezt	MmuEX0051334	chr10:93994888-93995012	125	chr10:93996838,93994888-93995012,93993654+93993666	C1	ASE
Vldlr	MmuEX0051377	chr19:27246593-27246676	84	chr19:27245681,27246593-27246676,27247010	S	ASE
Vopp1	MmuEX0051396	chr6:57789977-57790035	59	chr6:57824927,57789977-57790035,57774788	C1	ASE
Vps29	MmuEX0051510	chr5:122356794-122356805	12	chr5:122354476+122354503,122356794-122356805,122359652+122359946+122360013+122360029	MIC-S	ASE
Vstm2b	MmuEX0051639	chr7:40900776-40900895	120	chr7:40900188,40900776-40900895,40901250	C2	ASE
Vwa3a	MmuEX0051660	chr7:120783219-120783937	719	chr7:120782734,120783219-120783937,120783969+120784056	S	ASE
Wbscr27	MmuEX0051756	chr5:134934295-134934424	130	chr5:134933601,134934289+134934295-134934424,134940457	C3*	ASE
Wbscr27	MmuEX0051757	chr5:134935816-134935871	56	chr5:134934424,134935779+134935816-134935871,134940457	S*	ASE
Wdfy2	MmuEX0051764	chr14:62900255-62900328	74	chr14:62885877,62900255-62900328,62925130	S	ASE
Wdr59	MmuEX0051954	chr8:111472630-111472686	57	chr8:111476044,111472630-111472686,111466922	S	ASE
Tbc1d31	MmuEX0052004	chr15:57962069-57962263	195	chr15:57960983,57962069-57962263,57963804	S	ASE
Wdr78	MmuEX0052049	chr4:103103227-103103404	178	chr4:103114110,103103012+103103227-103103404,103096775	S*	ASE
Wrap73	MmuEX0052057	chr4:154145243-154145395	153	chr4:154142513,154145243-154145395,154146491	S	ASE
Dph7	MmuEX0052067	chr2:24963023-24963156	134	chr2:24962625,24963023-24963156,24963456	C1	ASE
Dph7	MmuEX0052068	chr2:24963456-24963543	88	chr2:24963156,24963456-24963543,24965560	C2	ASE
Wdr86	MmuEX0052076	chr5:24712850-24712953	104	chr5:24715526,24712850-24712953,24712751	S	ASE
[truncated: 1,667 more rows]

## Sheet: Dmel_eMIC
GENE	EVENT	COORD	LENGTH	GROUP
[truncated: 170 more rows]
