# Supplementary material for: Parallel evolution of a splicing program controlling neuronal excitability in flies and mammals
Source: Sci Adv. 2022 Jan 28;8(4):eabk0445. doi: 10.1126/sciadv.abk0445 (PMC8797185; doi:10.1126/sciadv.abk0445)
Supplement: Supplementary file 3 — Movies S1 to S3 [file sciadv.abk0445_movies_s1_to_s3.zip]

Archive with 3 entries (3 files):
- sciadv.abk0445_movie_s1.mov
- sciadv.abk0445_movie_s2.mov
- sciadv.abk0445_movie_s3.mp4
